# Supplementary material for: Dimeth­yl(4-methyl­phen­yl)ammonium naphthalene-1,5-disulfonate dihydrate
Source: Acta Crystallogr Sect E Struct Rep Online. 2011 Sep 17;67(Pt 10):o2678. doi: 10.1107/S1600536811037068 (PMC3201563; doi:10.1107/S1600536811037068)
Supplement: Supplementary file 1 [file e-67-o2678-sup1.cif]

##############################################################################
#                                                                            #
# This CIF contains the data in a paper accepted for publication in          #
# Acta Crystallographica Section E. It conforms to the requirements of       #
# Notes for Authors for Acta Crystallographica Section E, and has been       #
# peer reviewed under the auspices of the IUCr Commission on Journals.       #
#                                                                            #
# Full details of the Crystallographic Information File format               #
# are given in the paper "The Crystallographic Information File (CIF):       #
# a New Standard Archive File for Crystallography" by S. R. Hall, F. H.      #
# Allen and I. D. Brown [Acta Cryst. (1991), A47, 655-685].                  #
#                                                                            #
# The current version of the core CIF dictionary is obtainable from          #
# ftp://ftp.iucr.org/pub/cif_core.dic.                                       #
#                                                                            #
# Software is freely available for graphical display of the structure(s)     #
# in this CIF. For information consult the CIF software page                 #
# http://www.iucr.org/resources/cif/software.                                #
#                                                                            #
# This file may be used for bona fide research purposes within the           #
# scientific community so long as proper attribution is given to the journal # 
# article from which it was obtained.                                        #
#                                                                            #
##############################################################################
data_I
_audit_creation_method     SHELXL-97
_chemical_name_systematic
;
Dimethyl(4-methylphenyl)ammonium naphthalene-1,5-disulfonate dihydrate
;
_chemical_name_common     ?
_chemical_formula_moiety     '2(C9 H14 N +), C10 H6 O6 S2 2-, 2(H2 O)'
_chemical_formula_sum     'C28 H38 N2 O8 S2'
_chemical_formula_iupac     '2C9 H14 N +, C10 H6 O6 S2 2-, 2H2 O'
_chemical_formula_weight     594.74
_chemical_melting_point     ?
_symmetry_cell_setting     triclinic
_symmetry_space_group_name_H-M     'P -1'
loop_
    _symmetry_equiv_pos_as_xyz
    'x, y, z'
    '-x, -y, -z'
_cell_length_a     9.2660(19)
_cell_length_b     9.882(2)
_cell_length_c     10.260(2)
_cell_angle_alpha     109.59(3)
_cell_angle_beta     115.79(3)
_cell_angle_gamma     98.39(3)
_cell_volume     748.3(3)
_cell_formula_units_Z     1
_cell_measurement_reflns_used     ?
_cell_measurement_theta_min     3.005
_cell_measurement_theta_max     27.480
_cell_measurement_temperature     293(2)
_exptl_crystal_description     'block'
_exptl_crystal_colour     'Colorless'
_exptl_crystal_size_max     0.2000
_exptl_crystal_size_mid     0.2000
_exptl_crystal_size_min     0.2000
_exptl_crystal_density_diffrn     1.315
_exptl_crystal_density_meas     ?
_exptl_crystal_density_method     'not measured'
_exptl_crystal_F_000     314
_exptl_absorpt_coefficient_mu     0.228
_exptl_absorpt_correction_type     multi-scan
_exptl_absorpt_process_details     '(CrystalClear; Rigaku, 2005)'
_exptl_absorpt_correction_T_min     0.955
_exptl_absorpt_correction_T_max     0.955
_exptl_special_details     ?
_diffrn_ambient_temperature     293(2)
_diffrn_radiation_type     MoK\a
_diffrn_radiation_wavelength     0.71073
_diffrn_radiation_source     'fine-focus sealed tube'
_diffrn_radiation_monochromator     graphite
_diffrn_measurement_device_type     'Rigaku SCXmini'
_diffrn_measurement_method     'CCD_Profile_fitting'
_diffrn_detector_area_resol_mean     ?
_diffrn_reflns_number     7762
_diffrn_reflns_av_R_equivalents     0.0264
_diffrn_reflns_av_sigmaI/netI     0.0321
_diffrn_reflns_theta_min     3.26
_diffrn_reflns_theta_max     27.48
_diffrn_reflns_theta_full     27.48
_diffrn_measured_fraction_theta_max     0.996
_diffrn_measured_fraction_theta_full     0.996
_diffrn_reflns_limit_h_min     -12
_diffrn_reflns_limit_h_max     12
_diffrn_reflns_limit_k_min     -12
_diffrn_reflns_limit_k_max     12
_diffrn_reflns_limit_l_min     -13
_diffrn_reflns_limit_l_max     13
_diffrn_standards_number     0
_diffrn_standards_interval_count     ?
_diffrn_standards_interval_time     ?
_diffrn_standards_decay_%     ?
_refine_special_details
;
Refinement of <i>F</i>^2^ against ALL reflections. The weighted <i>R</i>-factor
<i>wR</i> and goodness of fit <i>S</i> are based on <i>F</i>^2^, conventional
<i>R</i>-factors <i>R</i> are based on <i>F</i>, with <i>F</i> set to zero for
negative <i>F</i>^2^. The threshold expression of <i>F</i>^2^ >
\s(<i>F</i>^2^) is used only for calculating <i>R</i>-factors(gt) <i>etc</i>.
and is not relevant to the choice of reflections for refinement.
<i>R</i>-factors based on <i>F</i>^2^ are statistically about twice as large
as those based on <i>F</i>, and <i>R</i>- factors based on ALL data will be
even larger.
;
_reflns_number_total     3421
_reflns_number_gt     2951
_reflns_threshold_expression     I>2sigma(I)
_refine_ls_structure_factor_coef     Fsqd
_refine_ls_matrix_type     full
_refine_ls_R_factor_all     0.0481
_refine_ls_R_factor_gt     0.0400
_refine_ls_wR_factor_gt     0.1089
_refine_ls_wR_factor_ref     0.1147
_refine_ls_goodness_of_fit_ref     1.063
_refine_ls_restrained_S_all     1.063
_refine_ls_number_reflns     3421
_refine_ls_number_parameters     197
_refine_ls_number_restraints     0
_refine_ls_hydrogen_treatment     mixed
_refine_ls_weighting_scheme     calc
_refine_ls_weighting_details
         'calc w=1/[\s^2^(Fo^2^)+(0.0587P)^2^+0.1813P] where P=(Fo^2^+2Fc^2^)/3'
_atom_sites_solution_hydrogens     geom
_atom_sites_solution_primary     direct
_atom_sites_solution_secondary     difmap
_refine_ls_shift/su_max     0.015
_refine_ls_shift/su_mean     0.001
_refine_diff_density_max     0.283
_refine_diff_density_min     -0.340
_refine_ls_extinction_method     'SHELXL97 (Sheldrick, 2008)'
_refine_ls_extinction_coef     0.030(5)
_refine_ls_extinction_expression
                                  'Fc^*^=kFc[1+0.001xFc^2^\l^3^/sin(2\q)]^-1/4^'
loop_
    _atom_type_symbol
    _atom_type_description
    _atom_type_scat_dispersion_real
    _atom_type_scat_dispersion_imag
    _atom_type_scat_source
    'C' 'C' 0.0033 0.0016
                         'International Tables Vol C Tables 4.2.6.8 and 6.1.1.4'
    'H' 'H' 0.0000 0.0000
                         'International Tables Vol C Tables 4.2.6.8 and 6.1.1.4'
    'N' 'N' 0.0061 0.0033
                         'International Tables Vol C Tables 4.2.6.8 and 6.1.1.4'
    'O' 'O' 0.0106 0.0060
                         'International Tables Vol C Tables 4.2.6.8 and 6.1.1.4'
    'S' 'S' 0.1246 0.1234
                         'International Tables Vol C Tables 4.2.6.8 and 6.1.1.4'
_computing_data_collection     'CrystalClear (Rigaku, 2005)'
_computing_cell_refinement     'CrystalClear (Rigaku, 2005)'
_computing_data_reduction     'CrystalClear (Rigaku, 2005)'
_computing_structure_solution     'SHELXS97 (Sheldrick, 2008)'
_computing_structure_refinement     'SHELXL97 (Sheldrick, 2008)'
_computing_molecular_graphics     'SHELXTL (Sheldrick, 2008)'
_computing_publication_material     'SHELXTL (Sheldrick, 2008)'
loop_
    _atom_site_type_symbol
    _atom_site_label
    _atom_site_fract_x
    _atom_site_fract_y
    _atom_site_fract_z
    _atom_site_U_iso_or_equiv
    _atom_site_adp_type
    _atom_site_calc_flag
    _atom_site_refinement_flags
    _atom_site_occupancy
    _atom_site_symmetry_multiplicity
    _atom_site_disorder_assembly
    _atom_site_disorder_group
    C C1 0.5316(3) 0.4244(2) 0.3073(3) 0.0732(7) Uani d . 1 1 . .
    H H1A 0.5825 0.4690 0.2607 0.110 Uiso calc R 1 1 . .
    H H1B 0.6194 0.4366 0.4096 0.110 Uiso calc R 1 1 . .
    H H1C 0.4552 0.4746 0.3232 0.110 Uiso calc R 1 1 . .
    N N1 0.14101(18) -0.21478(16) -0.12073(17) 0.0374(3) Uani d . 1 1 . .
    O O1 0.29693(16) -0.24956(14) 0.32982(15) 0.0444(3) Uani d . 1 1 . .
    S S1 0.13241(5) -0.27559(4) 0.31891(4) 0.03323(14) Uani d . 1 1 . .
    C C2 0.4338(2) 0.2567(2) 0.1950(2) 0.0487(4) Uani d . 1 1 . .
    O O2 0.10384(18) -0.37468(13) 0.38791(16) 0.0482(3) Uani d . 1 1 . .
    C C3 0.3514(3) 0.2034(2) 0.0300(3) 0.0649(6) Uani d . 1 1 . .
    H H3 0.3587 0.2722 -0.0123 0.078 Uiso d R 1 1 . .
    O O3 -0.00765(16) -0.32258(14) 0.15568(14) 0.0466(3) Uani d . 1 1 . .
    C C4 0.2579(3) 0.0502(2) -0.0752(2) 0.0590(6) Uani d . 1 1 . .
    H H4 0.2035 0.0167 -0.1865 0.071 Uiso d R 1 1 . .
    O O4 0.26401(18) 0.60704(17) 0.02223(18) 0.0468(3) Uani d . 1 1 . .
    C C5 0.2464(2) -0.05151(19) -0.0131(2) 0.0369(4) Uani d . 1 1 . .
    C C6 0.3283(2) -0.0021(2) 0.1516(2) 0.0442(4) Uani d . 1 1 . .
    H H6 0.3209 -0.0714 0.1933 0.053 Uiso d R 1 1 . .
    C C7 0.4220(3) 0.1516(2) 0.2548(2) 0.0495(5) Uani d . 1 1 . .
    H H7 0.4779 0.1848 0.3661 0.059 Uiso d R 1 1 . .
    C C9 0.1372(3) -0.2773(2) -0.2766(2) 0.0580(5) Uani d . 1 1 . .
    H H9A 0.0704 -0.2369 -0.3454 0.087 Uiso calc R 1 1 . .
    H H9B 0.0872 -0.3868 -0.3291 0.087 Uiso calc R 1 1 . .
    H H9C 0.2515 -0.2485 -0.2556 0.087 Uiso calc R 1 1 . .
    C C10 -0.0362(3) -0.2446(2) -0.1518(3) 0.0573(5) Uani d . 1 1 . .
    H H10A -0.0325 -0.2135 -0.0508 0.086 Uiso calc R 1 1 . .
    H H10B -0.1006 -0.3519 -0.2186 0.086 Uiso calc R 1 1 . .
    H H10C -0.0897 -0.1877 -0.2060 0.086 Uiso calc R 1 1 . .
    C C11 0.2843(2) 0.02932(18) 0.5176(2) 0.0371(4) Uani d . 1 1 . .
    H H11 0.3775 0.0157 0.5088 0.045 Uiso d R 1 1 . .
    C C15 -0.00608(18) -0.07490(15) 0.45203(17) 0.0275(3) Uani d . 1 1 . .
    C C16 0.13837(19) -0.09301(16) 0.43905(17) 0.0294(3) Uani d . 1 1 . .
    C C17 -0.1605(2) -0.19878(17) 0.37400(19) 0.0350(3) Uani d . 1 1 . .
    H H17 -0.1695 -0.2968 0.3124 0.042 Uiso d R 1 1 . .
    C C18 -0.2949(2) -0.17579(18) 0.3883(2) 0.0412(4) Uani d . 1 1 . .
    H H18 -0.3954 -0.2581 0.3351 0.049 Uiso d R 1 1 . .
    H H10 0.186(3) -0.267(2) -0.068(2) 0.043(5) Uiso d . 1 1 . .
    H H4A 0.268(3) 0.640(3) 0.111(4) 0.073(8) Uiso d . 1 1 . .
    H H4B 0.187(3) 0.519(3) -0.036(3) 0.075(8) Uiso d . 1 1 . .
loop_
    _atom_site_aniso_label
    _atom_site_aniso_U_11
    _atom_site_aniso_U_22
    _atom_site_aniso_U_33
    _atom_site_aniso_U_12
    _atom_site_aniso_U_13
    _atom_site_aniso_U_23
    C1 0.0718(15) 0.0389(11) 0.0853(17) 0.0116(10) 0.0304(13) 0.0197(11)
    N1 0.0403(8) 0.0372(7) 0.0359(7) 0.0127(6) 0.0197(6) 0.0179(6)
    O1 0.0425(7) 0.0480(7) 0.0438(7) 0.0180(5) 0.0269(6) 0.0144(6)
    S1 0.0390(2) 0.0300(2) 0.0306(2) 0.01212(16) 0.01956(17) 0.01138(16)
    C2 0.0452(10) 0.0376(9) 0.0546(11) 0.0129(8) 0.0207(9) 0.0190(8)
    O2 0.0708(9) 0.0355(6) 0.0547(8) 0.0226(6) 0.0408(7) 0.0247(6)
    C3 0.0811(16) 0.0455(11) 0.0614(13) 0.0120(10) 0.0263(12) 0.0354(10)
    O3 0.0474(7) 0.0445(7) 0.0310(6) 0.0119(5) 0.0147(5) 0.0084(5)
    C4 0.0767(14) 0.0477(11) 0.0410(10) 0.0108(10) 0.0198(10) 0.0266(9)
    O4 0.0493(8) 0.0446(8) 0.0410(7) 0.0129(6) 0.0218(6) 0.0170(6)
    C5 0.0387(8) 0.0366(8) 0.0355(8) 0.0126(7) 0.0177(7) 0.0186(7)
    C6 0.0547(11) 0.0397(9) 0.0390(9) 0.0147(8) 0.0212(8) 0.0231(8)
    C7 0.0532(11) 0.0429(10) 0.0383(9) 0.0118(8) 0.0155(8) 0.0163(8)
    C9 0.0728(14) 0.0515(11) 0.0478(11) 0.0116(10) 0.0390(11) 0.0138(9)
    C10 0.0454(11) 0.0502(11) 0.0707(14) 0.0124(9) 0.0332(10) 0.0187(10)
    C11 0.0299(8) 0.0354(8) 0.0457(9) 0.0086(6) 0.0218(7) 0.0159(7)
    C15 0.0293(7) 0.0249(7) 0.0263(7) 0.0061(5) 0.0135(6) 0.0120(6)
    C16 0.0325(7) 0.0273(7) 0.0286(7) 0.0095(6) 0.0161(6) 0.0127(6)
    C17 0.0341(8) 0.0242(7) 0.0382(8) 0.0047(6) 0.0168(7) 0.0099(6)
    C18 0.0314(8) 0.0292(8) 0.0512(10) 0.0013(6) 0.0193(7) 0.0121(7)
_geom_special_details
;
All e.s.d.'s (except the e.s.d. in the dihedral angle between two l.s. planes)
are estimated using the full covariance matrix. The cell e.s.d.'s are taken
into account individually in the estimation of e.s.d.'s in distances, angles
and torsion angles; correlations between e.s.d.'s in cell parameters are only
used when they are defined by crystal symmetry. An approximate (isotropic)
treatment of cell e.s.d.'s is used for estimating e.s.d.'s involving l.s.
planes.
;
loop_
    _geom_bond_atom_site_label_1
    _geom_bond_atom_site_label_2
    _geom_bond_site_symmetry_2
    _geom_bond_distance
    _geom_bond_publ_flag
    C1 C2 . 1.506(3) ?
    C1 H1A . 0.9600 ?
    C1 H1B . 0.9600 ?
    C1 H1C . 0.9600 ?
    N1 C5 . 1.478(2) ?
    N1 C9 . 1.490(2) ?
    N1 C10 . 1.492(2) ?
    N1 H10 . 0.89(2) ?
    O1 S1 . 1.4562(13) ?
    S1 O2 . 1.4430(13) ?
    S1 O3 . 1.4548(15) ?
    S1 C16 . 1.7883(16) ?
    C2 C3 . 1.374(3) ?
    C2 C7 . 1.386(3) ?
    C3 C4 . 1.384(3) ?
    C3 H3 . 0.9299 ?
    C4 C5 . 1.373(2) ?
    C4 H4 . 0.9300 ?
    O4 H4A . 0.84(3) ?
    O4 H4B . 0.85(3) ?
    C5 C6 . 1.376(2) ?
    C6 C7 . 1.385(3) ?
    C6 H6 . 0.9300 ?
    C7 H7 . 0.9300 ?
    C9 H9A . 0.9600 ?
    C9 H9B . 0.9600 ?
    C9 H9C . 0.9600 ?
    C10 H10A . 0.9600 ?
    C10 H10B . 0.9600 ?
    C10 H10C . 0.9600 ?
    C11 C16 . 1.364(2) ?
    C11 C18 2_556 1.406(2) ?
    C11 H11 . 0.9300 ?
    C15 C17 . 1.422(2) ?
    C15 C16 . 1.432(2) ?
    C15 C15 2_556 1.432(3) ?
    C17 C18 . 1.358(2) ?
    C17 H17 . 0.9300 ?
    C18 C11 2_556 1.406(2) ?
    C18 H18 . 0.9300 ?
loop_
    _geom_angle_atom_site_label_1
    _geom_angle_atom_site_label_2
    _geom_angle_atom_site_label_3
    _geom_angle_site_symmetry_1
    _geom_angle_site_symmetry_3
    _geom_angle
    _geom_angle_publ_flag
    C2 C1 H1A . . 109.5 ?
    C2 C1 H1B . . 109.5 ?
    H1A C1 H1B . . 109.5 ?
    C2 C1 H1C . . 109.5 ?
    H1A C1 H1C . . 109.5 ?
    H1B C1 H1C . . 109.5 ?
    C5 N1 C9 . . 114.42(14) ?
    C5 N1 C10 . . 111.22(14) ?
    C9 N1 C10 . . 110.28(16) ?
    C5 N1 H10 . . 107.1(13) ?
    C9 N1 H10 . . 107.0(13) ?
    C10 N1 H10 . . 106.4(13) ?
    O2 S1 O3 . . 113.10(9) ?
    O2 S1 O1 . . 113.24(8) ?
    O3 S1 O1 . . 112.12(8) ?
    O2 S1 C16 . . 106.42(7) ?
    O3 S1 C16 . . 105.32(8) ?
    O1 S1 C16 . . 105.85(8) ?
    C3 C2 C7 . . 117.88(17) ?
    C3 C2 C1 . . 121.06(19) ?
    C7 C2 C1 . . 121.1(2) ?
    C2 C3 C4 . . 121.90(18) ?
    C2 C3 H3 . . 119.0 ?
    C4 C3 H3 . . 119.1 ?
    C5 C4 C3 . . 119.14(18) ?
    C5 C4 H4 . . 120.4 ?
    C3 C4 H4 . . 120.4 ?
    H4A O4 H4B . . 105(2) ?
    C4 C5 C6 . . 120.44(17) ?
    C4 C5 N1 . . 121.04(15) ?
    C6 C5 N1 . . 118.48(15) ?
    C5 C6 C7 . . 119.50(16) ?
    C5 C6 H6 . . 120.3 ?
    C7 C6 H6 . . 120.3 ?
    C6 C7 C2 . . 121.13(17) ?
    C6 C7 H7 . . 119.4 ?
    C2 C7 H7 . . 119.4 ?
    N1 C9 H9A . . 109.5 ?
    N1 C9 H9B . . 109.5 ?
    H9A C9 H9B . . 109.5 ?
    N1 C9 H9C . . 109.5 ?
    H9A C9 H9C . . 109.5 ?
    H9B C9 H9C . . 109.5 ?
    N1 C10 H10A . . 109.5 ?
    N1 C10 H10B . . 109.5 ?
    H10A C10 H10B . . 109.5 ?
    N1 C10 H10C . . 109.5 ?
    H10A C10 H10C . . 109.5 ?
    H10B C10 H10C . . 109.5 ?
    C16 C11 C18 . 2_556 120.47(15) ?
    C16 C11 H11 . . 119.8 ?
    C18 C11 H11 2_556 . 119.8 ?
    C17 C15 C16 . . 122.94(13) ?
    C17 C15 C15 . 2_556 118.74(17) ?
    C16 C15 C15 . 2_556 118.32(16) ?
    C11 C16 C15 . . 120.69(14) ?
    C11 C16 S1 . . 118.17(12) ?
    C15 C16 S1 . . 121.14(11) ?
    C18 C17 C15 . . 120.86(15) ?
    C18 C17 H17 . . 119.6 ?
    C15 C17 H17 . . 119.6 ?
    C17 C18 C11 . 2_556 120.91(15) ?
    C17 C18 H18 . . 119.5 ?
    C11 C18 H18 2_556 . 119.5 ?
loop_
    _geom_hbond_atom_site_label_D
    _geom_hbond_atom_site_label_H
    _geom_hbond_atom_site_label_A
    _geom_hbond_site_symmetry_A
    _geom_hbond_distance_DH
    _geom_hbond_distance_HA
    _geom_hbond_distance_DA
    _geom_hbond_angle_DHA
    O4 H4B O3 2 0.85(3) 1.93(3) 2.778(3) 176(3)
    O4 H4B S1 2 0.85(3) 2.96(3) 3.753(3) 157(2)
    N1 H10 O4 1_545 0.89(2) 1.84(2) 2.723(2) 174.2(19)
    O4 H4A O1 1_565 0.84(3) 2.01(3) 2.846(2) 171(2)
    O4 H4A S1 1_565 0.84(3) 2.87(3) 3.6569(18) 156(2)
data_global
_journal_date_recd_electronic     2011-09-07
_journal_date_accepted     2011-09-13
_journal_name_full     'Acta Crystallographica, Section E'
_journal_year     2011
_journal_volume     67
_journal_issue     10
_journal_page_first     o2678
_journal_page_last     o2678
_journal_paper_category     QO
_journal_coeditor_code     JH2329
_publ_contact_author_name     'Bin Wei'
_publ_contact_author_address
;
Ordered Matter Science Research Center, Southeast University, Nanjing 211189,
People's Republic of China
;
_publ_contact_author_email     'seuwei@126.com'
_publ_contact_author_fax     '86-25-52090626'
_publ_contact_author_phone     '86-25-52090626'
_publ_section_title
;
Dimethyl(4-methylphenyl)ammonium naphthalene-1,5-disulfonate dihydrate
;
loop_
    _publ_author_name
    _publ_author_footnote
    _publ_author_address
    'Wei, Bin' .
;
Ordered Matter Science Research Center, Southeast University, Nanjing 211189,
People's Republic of China
;
