# Supplementary material for: Dimeth­yl(4-methyl­phen­yl)ammonium naphthalene-1,5-disulfonate dihydrate
Source: Acta Crystallogr Sect E Struct Rep Online. 2011 Sep 17;67(Pt 10):o2678. doi: 10.1107/S1600536811037068 (PMC3201563; doi:10.1107/S1600536811037068)
Supplement: Supplementary file 2 [file e-67-o2678-Isup2.hkl]

# 
# h,k,l, Fc-squared, Fo-squared, sigma(Fo-squared) and status flag 
# 
data_I
_shelx_title ' a in P-1' 
_shelx_refln_list_code          4 
_shelx_F_calc_maximum      105.35 
_exptl_crystal_F_000       314.00 
_reflns_d_resolution_high  0.7701 
 
loop_ 
 _symmetry_equiv_pos_as_xyz 
 'x, y, z' 
 '-x, -y, -z' 
 
_cell_length_a     9.2660 
_cell_length_b     9.8816 
_cell_length_c    10.2601 
_cell_angle_alpha 109.587 
_cell_angle_beta  115.786 
_cell_angle_gamma  98.390 
 
_shelx_F_squared_multiplier     1.000 
 
loop_ 
 _refln_index_h 
 _refln_index_k 
 _refln_index_l 
 _refln_F_squared_calc 
 _refln_F_squared_meas 
 _refln_F_squared_sigma 
 _refln_observed_status 
   2   0   0      564.10      357.56    133.13 o 
   3   0   0        0.09        1.92      0.38 o 
   4   0   0       35.24       29.04      0.69 o 
   5   0   0      278.42      295.50      4.96 o 
   6   0   0       50.76       48.17      1.65 o 
   7   0   0      781.90      784.51     16.40 o 
   8   0   0      102.61       96.95      2.83 o 
   9   0   0        2.10        2.51      0.74 o 
  10   0   0        3.95        3.27      1.74 o 
 -10   1   0        7.92        7.79      1.76 o 
  -9   1   0       52.38       51.25      3.02 o 
  -8   1   0        0.02        0.23      0.68 o 
  -7   1   0      250.15      250.88     10.82 o 
  -6   1   0      696.16      674.48     13.56 o 
  -5   1   0      455.28      501.66      8.12 o 
  -4   1   0        2.33        2.86      0.26 o 
  -3   1   0      482.55      538.27     18.77 o 
   1   1   0      878.56      877.53     13.58 o 
   2   1   0      714.77      616.83     26.52 o 
   3   1   0      186.19      175.23      2.30 o 
   4   1   0       22.84       25.72      0.70 o 
   5   1   0      237.93      242.86      4.29 o 
   6   1   0      267.21      276.54      5.57 o 
   7   1   0       26.70       27.70      1.21 o 
   8   1   0        0.15       -0.43      0.43 o 
   9   1   0       28.62       30.67      3.06 o 
 -10   2   0        0.42        0.08      0.79 o 
  -9   2   0        2.35        1.50      0.64 o 
  -8   2   0        0.06        0.37      0.42 o 
  -7   2   0      318.13      321.48      8.56 o 
  -6   2   0      401.99      395.69      7.32 o 
  -5   2   0      119.81      115.99      2.40 o 
  -4   2   0     1429.65     1454.79     25.41 o 
  -3   2   0      550.50      532.73     13.04 o 
  -2   2   0      508.53      542.62      5.14 o 
  -1   2   0       43.58       57.80      0.46 o 
   0   2   0     3792.66     3590.85     43.43 o 
   1   2   0     5505.02     5787.82     96.37 o 
   2   2   0       79.72       74.52      1.03 o 
   3   2   0      124.17      134.57      1.93 o 
   4   2   0      418.86      415.72      6.40 o 
   5   2   0        1.02        1.93      0.45 o 
   6   2   0        0.00        0.68      0.36 o 
   7   2   0       96.66       96.89      3.48 o 
   8   2   0       12.04       12.36      1.34 o 
   9   2   0        0.43        1.74      1.28 o 
 -10   3   0        9.02       12.46      1.87 o 
  -9   3   0       19.34       23.10      1.68 o 
  -8   3   0      151.73      154.32      4.12 o 
  -7   3   0        1.94        3.12      0.50 o 
  -6   3   0      195.22      174.51     16.55 o 
  -5   3   0      611.71      512.84     45.13 o 
  -4   3   0      169.56      224.49     10.97 o 
  -3   3   0       19.58       17.96      0.38 o 
  -2   3   0      133.11      107.62      1.18 o 
  -1   3   0      941.47      930.85      9.92 o 
   0   3   0      742.59      720.61     12.45 o 
   1   3   0      424.00      510.50      6.18 o 
   2   3   0      354.99      389.56      6.07 o 
   3   3   0       87.55      108.80      1.87 o 
   4   3   0       13.88       13.04      0.57 o 
   5   3   0       79.96       77.81      1.98 o 
   6   3   0       49.32       47.80      2.27 o 
   7   3   0       16.42       15.40      1.22 o 
   8   3   0        6.46        6.21      1.19 o 
 -10   4   0       28.84       24.33      2.64 o 
  -9   4   0        6.21        5.81      0.71 o 
  -8   4   0        3.22        3.19      0.75 o 
  -7   4   0      130.14      129.78      4.24 o 
  -6   4   0      243.99      225.34      4.27 o 
  -5   4   0       94.88       96.23      4.38 o 
  -4   4   0       96.95       88.79      2.47 o 
  -3   4   0      107.14       95.12      1.63 o 
  -2   4   0      735.35      763.05      9.31 o 
  -1   4   0      237.13      297.11      5.16 o 
   0   4   0      995.55     1010.05     13.20 o 
   1   4   0      229.19      205.26      4.49 o 
   2   4   0        0.01       -0.18      0.21 o 
   3   4   0       14.15       13.92      0.54 o 
   4   4   0      127.60      121.58      2.52 o 
   5   4   0      231.83      202.49      4.43 o 
   6   4   0        0.03       -0.19      0.72 o 
   7   4   0       10.79       11.76      1.23 o 
   8   4   0        3.23        6.89      1.87 o 
 -10   5   0        9.45        8.38      1.87 o 
  -9   5   0       74.96       79.71      3.93 o 
  -8   5   0      105.66       99.41      2.75 o 
  -7   5   0       29.20       24.22      1.82 o 
  -6   5   0       50.04       48.80      1.20 o 
  -5   5   0        2.10        1.37      0.25 o 
  -4   5   0       96.25       80.45      1.66 o 
  -3   5   0       53.39       59.07      0.99 o 
  -2   5   0      682.28      693.69      9.55 o 
  -1   5   0     1197.67     1211.20     22.46 o 
   0   5   0      118.34      135.20      2.29 o 
   1   5   0       10.13        5.97      0.53 o 
   2   5   0       46.44       43.69      1.87 o 
   3   5   0       63.46       66.12      3.21 o 
   4   5   0        1.33        2.31      0.45 o 
   5   5   0      144.79      141.40      5.21 o 
   6   5   0       75.42       70.18      8.55 o 
   7   5   0       17.15       19.40      3.00 o 
 -10   6   0       16.52       19.67      1.71 o 
  -9   6   0        4.76        6.83      0.98 o 
  -8   6   0        3.19        3.32      0.76 o 
  -7   6   0       24.52       21.91      1.47 o 
  -6   6   0       29.15       28.78      1.50 o 
  -5   6   0       50.77       57.39      1.15 o 
  -4   6   0        2.27        2.24      0.44 o 
  -3   6   0      232.74      217.57      3.42 o 
  -2   6   0       40.71       29.34      0.95 o 
  -1   6   0        0.61        0.31      0.27 o 
   0   6   0      335.93      306.82      5.31 o 
   1   6   0      225.56      217.39      4.03 o 
   2   6   0       52.02       51.26      1.72 o 
   3   6   0       39.37       33.21      1.57 o 
   4   6   0        5.08        7.68      0.95 o 
   5   6   0       79.57       85.07      4.02 o 
   6   6   0       19.48       15.74      1.56 o 
 -10   7   0        1.87        0.33      0.78 o 
  -9   7   0        5.82        5.71      3.47 o 
  -8   7   0       24.89       23.88      1.65 o 
  -7   7   0        0.68        1.28      0.63 o 
  -6   7   0      231.68      242.98      9.50 o 
  -5   7   0      138.55      133.20      4.33 o 
  -4   7   0        0.05        3.86      0.98 o 
  -3   7   0      105.94      104.80      2.16 o 
  -2   7   0       79.12       70.84      1.70 o 
  -1   7   0      202.65      196.86      3.93 o 
   0   7   0        5.38        5.02      0.96 o 
   1   7   0      600.30      577.49     16.22 o 
   2   7   0       18.30       24.42      1.00 o 
   3   7   0        6.58        7.14      0.98 o 
   4   7   0       74.39       78.96      3.90 o 
   5   7   0        0.08        0.88      0.88 o 
   6   7   0       32.60       32.07      3.57 o 
 -10   8   0        5.26        9.23      2.08 o 
  -9   8   0       26.67       33.34      2.57 o 
  -8   8   0        5.25        5.48      1.15 o 
  -7   8   0        6.30        7.57      1.85 o 
  -6   8   0       11.31        7.60      0.96 o 
  -5   8   0       12.11       12.72      2.00 o 
  -4   8   0       76.35       72.79      2.76 o 
  -3   8   0       25.91       23.31      1.74 o 
  -2   8   0      129.14      124.85      2.91 o 
  -1   8   0       28.87       29.62      1.40 o 
   0   8   0        2.31        3.02      0.50 o 
   1   8   0        8.49       10.19      0.72 o 
   2   8   0       45.54       45.82      2.18 o 
   3   8   0        2.68        4.15      1.53 o 
   4   8   0       30.52       35.49      2.96 o 
   5   8   0       30.15       33.64      3.70 o 
  -9   9   0        0.01       -1.02      1.02 o 
  -8   9   0       19.11       19.68      1.74 o 
  -7   9   0       45.03       49.32      2.79 o 
  -6   9   0       35.18       37.42      2.31 o 
  -5   9   0      120.01      120.44      4.77 o 
  -4   9   0        2.57        4.25      0.90 o 
  -3   9   0       78.59       88.99      3.43 o 
  -2   9   0        8.14       10.98      1.69 o 
  -1   9   0       36.65       37.83      1.48 o 
   0   9   0      123.44      122.55      3.49 o 
   1   9   0        3.91        7.04      1.76 o 
   2   9   0       35.81       32.51      2.18 o 
   3   9   0        2.56        3.24      2.66 o 
   4   9   0        7.20        7.14      1.27 o 
  -8  10   0       15.01       14.74      1.76 o 
  -7  10   0       25.74       22.35      1.91 o 
  -6  10   0        0.35        0.99      0.74 o 
  -5  10   0       50.80       56.69      2.84 o 
  -4  10   0       24.51       22.73      1.81 o 
  -3  10   0        1.59        2.37      2.45 o 
  -2  10   0       74.05       75.35      3.36 o 
  -1  10   0       92.79       95.32      2.92 o 
   0  10   0        1.35        1.65      0.73 o 
   1  10   0        5.12        6.59      1.20 o 
   2  10   0       68.51       78.00      4.38 o 
  -7  11   0       44.76       48.21      3.37 o 
  -6  11   0       20.92       19.92      3.00 o 
  -5  11   0       38.47       39.17      2.51 o 
  -4  11   0      105.80      101.07      4.53 o 
  -3  11   0       94.11       93.79      4.14 o 
  -2  11   0       10.52        8.38      1.87 o 
  -1  11   0       14.86       16.12      3.02 o 
   0  11   0       37.98       38.07      3.70 o 
  -4  12   0       37.45       46.45      4.47 o 
  -3  12   0        0.23       -0.51      1.19 o 
   1 -12   1        1.99        2.17      1.74 o 
   2 -12   1       52.45       60.28      5.02 o 
   3 -12   1       26.68       23.76      4.04 o 
   4 -12   1        6.51        8.11      1.96 o 
   5 -12   1        0.04       -0.47      0.77 o 
  -1 -11   1        1.70        1.62      1.23 o 
   0 -11   1      128.18      150.93      8.85 o 
   1 -11   1      129.73      133.53      5.46 o 
   2 -11   1       38.38       36.88      4.59 o 
   3 -11   1       22.57       22.90      1.74 o 
   4 -11   1       24.00       25.06      2.30 o 
   5 -11   1       16.23       15.42      3.06 o 
   6 -11   1       65.99       63.91      4.03 o 
   7 -11   1       16.94       16.20      1.92 o 
  -3 -10   1        0.04       -0.98      0.98 o 
  -2 -10   1       10.88       13.65      1.50 o 
  -1 -10   1        6.74        9.93      1.26 o 
   0 -10   1       55.19       51.88      2.02 o 
   1 -10   1        0.06        0.05      0.52 o 
   2 -10   1       58.99       63.56      2.84 o 
   3 -10   1       10.86       13.82      1.27 o 
   4 -10   1       81.60       75.79      3.32 o 
   5 -10   1        3.36        3.69      1.01 o 
   6 -10   1       37.28       34.84      2.30 o 
   7 -10   1       58.97       54.69      3.05 o 
   8 -10   1       23.92       24.41      3.23 o 
  -4  -9   1        0.06        0.12      0.70 o 
  -3  -9   1       23.53       24.02      3.49 o 
  -2  -9   1       13.02       10.61      1.20 o 
  -1  -9   1        1.94        2.85      0.61 o 
   0  -9   1       38.78       38.77      1.81 o 
   1  -9   1      148.22      155.26      3.70 o 
   2  -9   1      467.23      452.41     13.03 o 
   3  -9   1      144.72      129.60      4.74 o 
   4  -9   1      126.03      126.24      4.53 o 
   5  -9   1        0.82        1.47      0.71 o 
   6  -9   1        0.40        0.60      0.96 o 
   7  -9   1        6.25        7.20      1.47 o 
   8  -9   1        5.94        6.95      1.32 o 
   9  -9   1       26.97       26.32      4.51 o 
  -5  -8   1       68.30       60.03      3.12 o 
  -4  -8   1      113.57      125.57      5.13 o 
  -3  -8   1        3.09        4.72      1.89 o 
  -2  -8   1        2.97        1.85      0.51 o 
  -1  -8   1       38.10       33.89      1.26 o 
   0  -8   1       30.13       29.75      1.20 o 
   1  -8   1      577.68      556.25     10.60 o 
   2  -8   1      210.64      204.20      5.28 o 
   3  -8   1       73.04       72.63      2.71 o 
   4  -8   1        9.45        8.51      2.55 o 
   5  -8   1       16.67       19.00      1.35 o 
   6  -8   1       58.48       58.01      5.08 o 
   7  -8   1       10.77       13.26      3.42 o 
   8  -8   1       98.09       94.07      4.67 o 
   9  -8   1        0.08        1.13      0.84 o 
  -6  -7   1       38.59       37.70      2.56 o 
  -5  -7   1       51.28       55.36      3.36 o 
  -4  -7   1       25.54       28.37      2.62 o 
  -3  -7   1       22.92       18.99      1.01 o 
  -2  -7   1      116.64      113.45      2.72 o 
  -1  -7   1      381.76      352.17      6.93 o 
   0  -7   1       28.27       28.04      1.03 o 
   1  -7   1      230.86      226.18      4.21 o 
   2  -7   1      137.70      126.88      2.23 o 
   3  -7   1      113.33      102.14      2.99 o 
   4  -7   1       26.19       22.08      1.83 o 
   5  -7   1       41.86       43.32      1.86 o 
   6  -7   1      198.75      191.92      6.40 o 
   7  -7   1        0.79        0.09      0.51 o 
   8  -7   1       42.17       41.63      2.63 o 
   9  -7   1        2.82        6.04      1.35 o 
  10  -7   1        4.62        9.78      2.47 o 
  -7  -6   1        4.30        4.13      1.66 o 
  -6  -6   1       30.57       29.90      2.81 o 
  -5  -6   1        0.50        0.10      0.36 o 
  -4  -6   1      194.77      186.65      4.33 o 
  -3  -6   1       53.15       49.87      1.55 o 
  -2  -6   1       73.58       74.63      1.81 o 
  -1  -6   1      371.72      403.40      7.23 o 
   0  -6   1       31.34       31.98      0.91 o 
   1  -6   1      192.26      193.99      3.17 o 
   2  -6   1      173.70      159.78     11.69 o 
   3  -6   1       10.03       11.05      1.04 o 
   4  -6   1       23.22       22.67      2.40 o 
   5  -6   1        1.02        1.39      0.85 o 
   6  -6   1      233.78      234.50      7.09 o 
   7  -6   1       73.30       74.77      3.37 o 
   8  -6   1       67.69       66.69      2.95 o 
   9  -6   1        8.63        8.74      1.20 o 
  10  -6   1        0.26       -0.87      0.87 o 
  -8  -5   1        2.17        0.60      0.81 o 
  -7  -5   1        1.96        4.80      0.97 o 
  -6  -5   1      137.59      123.01      3.92 o 
  -5  -5   1       89.89       81.12      2.33 o 
  -4  -5   1       51.07       51.45      1.77 o 
  -3  -5   1       12.79       11.58      0.77 o 
  -2  -5   1        2.66        4.35      1.13 o 
  -1  -5   1       38.62       39.60      1.33 o 
   0  -5   1      166.97      186.03      8.48 o 
   1  -5   1      413.77      401.52      5.24 o 
   2  -5   1      287.19      294.85      3.43 o 
   3  -5   1       41.02       41.35      0.48 o 
   4  -5   1       45.52       55.63      2.01 o 
   5  -5   1       19.90       22.02      1.52 o 
   6  -5   1      119.88      110.43      2.71 o 
   7  -5   1        0.03        0.66      0.40 o 
   8  -5   1       80.53       78.86      6.51 o 
   9  -5   1       36.37       32.88      2.51 o 
  10  -5   1        0.67       -0.89      1.11 o 
  -8  -4   1       53.98       54.03      4.34 o 
  -7  -4   1       12.80       12.05      1.01 o 
  -6  -4   1        2.59        2.56      0.60 o 
  -5  -4   1       48.23       42.58      1.39 o 
  -4  -4   1       25.92       26.87      1.41 o 
  -3  -4   1        0.11       -0.26      0.26 o 
  -2  -4   1      563.42      661.90      9.63 o 
  -1  -4   1       22.38       20.48      1.89 o 
   0  -4   1      596.60      600.23     10.49 o 
   1  -4   1       18.53       23.61      0.65 o 
   2  -4   1      752.54      760.93      6.91 o 
   3  -4   1        4.49        5.19      0.27 o 
   4  -4   1      391.03      403.18      5.40 o 
   5  -4   1       13.83       18.68      0.96 o 
   6  -4   1       10.89       10.33      0.58 o 
   7  -4   1      214.51      211.51      4.68 o 
   8  -4   1       23.29       23.50      1.82 o 
   9  -4   1        0.31        0.75      0.94 o 
  10  -4   1        4.13        4.17      1.32 o 
  -9  -3   1        2.30        0.04      0.94 o 
  -8  -3   1       10.38        9.99      1.12 o 
  -7  -3   1       10.04       11.16      0.97 o 
  -6  -3   1       10.44       10.65      1.10 o 
  -5  -3   1       27.73       32.13      1.00 o 
  -4  -3   1      501.48      508.72      7.89 o 
  -3  -3   1       69.54       88.93      1.49 o 
  -2  -3   1      304.59      393.34      5.10 o 
  -1  -3   1      239.11      216.83      2.62 o 
   0  -3   1       87.36      103.77      3.91 o 
   1  -3   1     2641.05     2504.39     27.39 o 
   2  -3   1      117.19      113.48      1.49 o 
   3  -3   1      183.16      207.57      4.33 o 
   4  -3   1       15.79       14.76      0.97 o 
   5  -3   1        4.20        6.70      0.78 o 
   6  -3   1      180.57      161.73     15.47 o 
   7  -3   1       35.83       35.11      1.39 o 
   8  -3   1        1.28       -0.18      0.42 o 
   9  -3   1       11.86       10.39      0.96 o 
  10  -3   1        1.51        1.11      1.19 o 
  -9  -2   1        1.46        0.51      1.02 o 
  -8  -2   1        3.13        2.66      1.60 o 
  -7  -2   1       35.91       38.97      1.82 o 
  -6  -2   1        2.43        2.68      1.29 o 
  -5  -2   1      190.89      191.97      5.86 o 
  -4  -2   1       24.31       28.78      0.97 o 
  -3  -2   1       51.58       54.50      1.18 o 
  -2  -2   1       36.64       27.37      1.30 o 
  -1  -2   1        3.87        4.69      0.36 o 
   0  -2   1      134.38      149.29      1.72 o 
   1  -2   1      401.51      409.31      6.53 o 
   2  -2   1     1436.39     1484.46     14.55 o 
   3  -2   1      133.76      110.01      6.13 o 
   4  -2   1       64.56       59.40      1.53 o 
   5  -2   1        5.05        8.02      0.51 o 
   6  -2   1      139.96      149.78      3.30 o 
   7  -2   1        3.21        3.66      0.57 o 
   8  -2   1       20.17       18.67      1.02 o 
   9  -2   1       18.72       20.95      1.30 o 
 -10  -1   1       39.68       42.41      4.00 o 
  -9  -1   1        0.02        0.23      0.59 o 
  -8  -1   1       43.15       42.49      1.96 o 
  -7  -1   1      179.14      179.84      5.45 o 
  -6  -1   1      105.46       99.40      2.85 o 
  -5  -1   1      198.71      180.39      4.08 o 
  -4  -1   1      270.38      281.48      7.40 o 
  -3  -1   1     1148.16     1244.68     14.19 o 
  -2  -1   1        2.36        2.59      0.16 o 
  -1  -1   1     2921.27     2931.74     17.60 o 
   1  -1   1     1252.72     1251.25      9.48 o 
   2  -1   1     2069.50     1959.72     73.41 o 
   3  -1   1        0.07        0.95      0.34 o 
   4  -1   1       13.07       13.22      0.50 o 
   5  -1   1       15.45       18.48      0.70 o 
   6  -1   1      215.37      232.79      5.03 o 
   7  -1   1      368.05      380.34      8.51 o 
   8  -1   1       44.87       44.55      1.93 o 
   9  -1   1       12.18        8.15      0.89 o 
 -10   0   1        2.61        2.66      1.02 o 
  -9   0   1        3.27        2.64      0.81 o 
  -8   0   1        1.34        1.26      0.57 o 
  -7   0   1      201.06      211.09      5.81 o 
  -6   0   1      319.48      276.44     24.88 o 
  -5   0   1      135.49      149.60      2.55 o 
  -4   0   1     1127.43     1176.83     15.33 o 
  -3   0   1     2017.05     2245.94    106.53 o 
  -2   0   1      618.77      611.55     11.21 o 
   1   0   1     1261.23     1313.97     11.65 o 
   2   0   1       78.63       69.68      1.46 o 
   3   0   1       12.15       14.12      0.68 o 
   4   0   1       98.23       97.75      2.33 o 
   5   0   1      181.74      168.20      4.99 o 
   6   0   1        3.38        3.12      0.51 o 
   7   0   1       26.36       24.43      1.79 o 
   8   0   1        0.33        0.88      0.51 o 
   9   0   1        0.04        1.15      1.40 o 
 -10   1   1       15.02       16.85      1.77 o 
  -9   1   1       19.21       22.22      1.43 o 
  -8   1   1        5.26        5.63      0.68 o 
  -7   1   1       22.62       23.40      1.96 o 
  -6   1   1       30.98       32.46      1.28 o 
  -5   1   1      469.64      496.92     10.51 o 
  -4   1   1       80.30       75.52      1.55 o 
  -3   1   1     1350.17     1428.85     15.85 o 
  -2   1   1     2398.70     2538.43     28.63 o 
  -1   1   1      390.78      417.15      3.19 o 
   0   1   1      170.09      193.66      3.33 o 
   1   1   1      285.63      276.33      2.11 o 
   2   1   1      103.67      113.78      1.36 o 
   3   1   1      770.12      785.95     10.29 o 
   4   1   1      152.28      144.29      4.05 o 
   5   1   1       57.33       52.92      1.36 o 
   6   1   1        7.05        6.59      0.64 o 
   7   1   1        3.84        4.45      0.64 o 
   8   1   1       47.34       53.19      2.95 o 
   9   1   1        0.24        1.11      1.53 o 
 -11   2   1       18.78       21.52      3.10 o 
 -10   2   1       33.51       33.57      2.26 o 
  -9   2   1       18.24       17.63      1.06 o 
  -8   2   1       33.60       30.24      1.20 o 
  -7   2   1        3.59        4.17      1.01 o 
  -6   2   1      125.51      128.02      2.50 o 
  -5   2   1      450.20      549.54     17.01 o 
  -4   2   1       22.39       14.72      1.26 o 
  -3   2   1     1858.99     1839.04     31.43 o 
  -2   2   1     2890.45     3112.03     55.13 o 
  -1   2   1     1151.75     1189.44     11.87 o 
   0   2   1       89.49       98.85      0.99 o 
   1   2   1       16.15       20.05      0.89 o 
   2   2   1      555.66      653.68      8.57 o 
   3   2   1       42.90       33.80      1.36 o 
   4   2   1        6.90        7.69      0.48 o 
   5   2   1       27.33       26.89      0.96 o 
   6   2   1       63.61       59.61      3.26 o 
   7   2   1        3.86        6.56      1.12 o 
   8   2   1        0.17       -0.80      0.80 o 
 -11   3   1        1.43        3.27      1.57 o 
 -10   3   1        2.06        2.49      0.81 o 
  -9   3   1        0.05        0.39      0.78 o 
  -8   3   1       46.04       51.06      2.24 o 
  -7   3   1       16.20       15.74      0.82 o 
  -6   3   1      227.75      239.28     13.87 o 
  -5   3   1      122.71      133.74      5.84 o 
  -4   3   1      269.01      247.91      4.67 o 
  -3   3   1      875.46      843.98     10.50 o 
  -2   3   1      867.28      929.86     14.42 o 
  -1   3   1       27.09       34.39      1.06 o 
   0   3   1        4.58       10.66      0.28 o 
   1   3   1        3.96        8.44      0.54 o 
   2   3   1      396.87      448.97      7.28 o 
   3   3   1        2.61        2.58      0.48 o 
   4   3   1      282.57      277.57      4.91 o 
   5   3   1      385.61      360.91     12.25 o 
   6   3   1        8.63        7.61      0.98 o 
   7   3   1       11.22       12.95      1.37 o 
   8   3   1        2.44        3.19      1.45 o 
 -11   4   1        1.31        1.11      1.15 o 
 -10   4   1       11.26       16.88      2.59 o 
  -9   4   1      137.13      130.47      5.99 o 
  -8   4   1      187.44      182.92      4.40 o 
  -7   4   1       47.09       45.29      1.96 o 
  -6   4   1       91.11       91.00      1.93 o 
  -5   4   1       14.81       15.22      0.84 o 
  -4   4   1       42.57       44.55      1.26 o 
  -3   4   1        9.19       12.23      0.65 o 
  -2   4   1     1541.26     1579.60     27.45 o 
  -1   4   1      993.57     1013.30     13.70 o 
   0   4   1      795.97      891.45     11.90 o 
   1   4   1       19.69       16.19      0.65 o 
   2   4   1       88.37       88.48      1.75 o 
   3   4   1       33.14       28.51      0.75 o 
   4   4   1       34.81       35.61      2.62 o 
   5   4   1       80.00       71.39      2.86 o 
   6   4   1      119.21      112.17      6.30 o 
   7   4   1        0.30        0.20      0.62 o 
 -11   5   1       16.41       18.25      2.55 o 
 -10   5   1        9.91        7.44      1.83 o 
  -9   5   1        4.47        6.76      1.40 o 
  -8   5   1       47.07       44.54      1.97 o 
  -7   5   1      167.85      173.18      7.36 o 
  -6   5   1       96.42       97.15      2.37 o 
  -5   5   1        0.22        1.32      0.55 o 
  -4   5   1       12.88       14.40      0.54 o 
  -3   5   1       44.93       41.75      1.05 o 
  -2   5   1     1122.17     1127.81     21.69 o 
  -1   5   1        5.02        7.02      0.54 o 
   0   5   1      110.90      108.43      1.92 o 
   1   5   1       28.96       31.00      1.35 o 
   2   5   1        0.54        1.45      0.83 o 
   3   5   1        1.63        2.19      0.60 o 
   4   5   1      183.42      176.80      6.10 o 
   5   5   1       31.41       34.75      2.55 o 
   6   5   1        4.09        5.50      1.03 o 
   7   5   1        2.82        4.21      1.62 o 
 -10   6   1        0.28        0.30      0.98 o 
  -9   6   1       14.47       19.00      3.51 o 
  -8   6   1      250.51      241.85      7.60 o 
  -7   6   1        0.00       -0.15      0.31 o 
  -6   6   1      356.71      355.82      6.65 o 
  -5   6   1       43.33       41.69      1.36 o 
  -4   6   1        0.02       -0.25      0.25 o 
  -3   6   1      108.62      128.14      2.51 o 
  -2   6   1       31.80       30.54      0.84 o 
  -1   6   1      443.49      457.61      7.83 o 
   0   6   1        5.23        5.09      0.74 o 
   1   6   1      235.68      219.68      4.05 o 
   2   6   1      259.56      233.44      9.65 o 
   3   6   1        0.37        0.50      0.91 o 
   4   6   1        2.79        6.17      0.96 o 
   5   6   1        0.18       -0.80      1.02 o 
   6   6   1       19.64       21.14      2.04 o 
 -10   7   1       28.59       31.18      4.04 o 
  -9   7   1       20.27       19.58      3.25 o 
  -8   7   1       16.88       14.82      2.55 o 
  -7   7   1       18.52       18.25      2.25 o 
  -6   7   1       31.24       31.11      1.77 o 
  -5   7   1       37.00       33.58      1.05 o 
  -4   7   1       24.60       24.77      0.91 o 
  -3   7   1       80.83       74.49      1.76 o 
  -2   7   1      117.75      112.95      2.60 o 
  -1   7   1        7.44       10.24      0.64 o 
   0   7   1       10.75       11.25      0.68 o 
   1   7   1        1.62        2.18      0.70 o 
   2   7   1       32.92       23.47      1.59 o 
   3   7   1       14.55       18.11      2.15 o 
   4   7   1       63.76       69.58      3.42 o 
   5   7   1       46.84       43.79      4.02 o 
 -10   8   1        6.29        6.29      2.17 o 
  -9   8   1        1.44        1.91      0.86 o 
  -8   8   1       17.88       18.07      1.57 o 
  -7   8   1       60.09       60.53      3.11 o 
  -6   8   1        5.71        6.15      0.97 o 
  -5   8   1       68.87       69.07      2.91 o 
  -4   8   1       48.16       53.18      1.59 o 
  -3   8   1       54.53       41.63      2.46 o 
  -2   8   1       21.76       19.88      1.54 o 
  -1   8   1      143.86      136.64      3.27 o 
   0   8   1        9.95       14.19      0.81 o 
   1   8   1        5.81        8.68      3.83 o 
   2   8   1       53.33       55.29      2.67 o 
   3   8   1       43.42       41.45      2.71 o 
   4   8   1        0.00       -0.45      1.40 o 
  -9   9   1        5.73        4.02      1.26 o 
  -8   9   1        0.39        0.90      0.87 o 
  -7   9   1       30.26       30.46      2.01 o 
  -6   9   1      119.38      121.69      5.28 o 
  -5   9   1       15.53       14.27      1.51 o 
  -4   9   1        9.25       12.40      1.59 o 
  -3   9   1       45.23       46.47      2.68 o 
  -2   9   1       15.62       18.12      3.57 o 
  -1   9   1        0.03        0.54      0.43 o 
   0   9   1        4.94        6.24      1.45 o 
   1   9   1       20.15       22.54      3.00 o 
   2   9   1       19.33       21.12      3.17 o 
   3   9   1       16.54       25.08      2.45 o 
  -8  10   1       74.61       79.72      4.03 o 
  -7  10   1       11.55       13.24      1.61 o 
  -6  10   1       30.00       29.22      2.22 o 
  -5  10   1       50.16       51.23      3.13 o 
  -4  10   1       93.78       89.70      7.49 o 
  -3  10   1       17.13       18.20      1.58 o 
  -2  10   1       25.78       24.42      3.32 o 
  -1  10   1      102.18      104.86      4.70 o 
   0  10   1       65.08       66.58      3.36 o 
   1  10   1        1.55        2.64      1.05 o 
  -7  11   1       51.64       51.98      3.43 o 
  -6  11   1       28.57       25.56      2.31 o 
  -5  11   1       10.99       11.49      3.55 o 
  -4  11   1        0.09       -0.18      0.66 o 
  -3  11   1       26.18       28.92      3.74 o 
  -2  11   1       67.00       75.95      5.70 o 
  -1  11   1        9.85       13.06      2.30 o 
   0 -12   2        9.15        4.17      2.00 o 
   1 -12   2       67.45       74.88      5.74 o 
   2 -12   2        0.00        0.00      0.98 o 
   3 -12   2       49.85       51.46      3.50 o 
   4 -12   2       46.97       40.15      2.66 o 
   5 -12   2        4.59        5.33      1.23 o 
  -2 -11   2        1.59        1.53      1.45 o 
  -1 -11   2        1.11        5.02      1.53 o 
   0 -11   2        3.28        5.04      0.97 o 
   1 -11   2        8.79        8.84      1.29 o 
   2 -11   2       92.71       94.69      4.33 o 
   3 -11   2       20.11       19.53      2.06 o 
   4 -11   2       32.07       28.22      2.34 o 
   5 -11   2        3.86        8.02      1.35 o 
   6 -11   2        0.55        0.55      1.04 o 
   7 -11   2       23.38       19.84      3.96 o 
  -4 -10   2        0.01       -0.34      0.84 o 
  -3 -10   2        0.43        2.88      1.81 o 
  -2 -10   2        9.45       12.89      2.85 o 
  -1 -10   2        5.53        7.81      0.83 o 
   0 -10   2       53.63       51.91      2.60 o 
   1 -10   2      156.78      159.30      5.78 o 
   2 -10   2       20.41       19.44      2.19 o 
   3 -10   2       13.72       13.41      1.47 o 
   4 -10   2        1.13       -0.13      0.64 o 
   5 -10   2       80.81       77.79      3.50 o 
   6 -10   2        0.16        0.25      0.77 o 
   7 -10   2        6.01        4.47      1.15 o 
   8 -10   2       23.30       25.71      2.41 o 
  -5  -9   2        7.52        7.02      1.87 o 
  -4  -9   2       86.83      102.58      4.19 o 
  -3  -9   2        7.00        7.64      0.78 o 
  -2  -9   2       47.86       54.93      2.02 o 
  -1  -9   2       13.56       13.27      1.20 o 
   0  -9   2       12.60       10.25      1.32 o 
   1  -9   2        3.90        4.47      0.59 o 
   2  -9   2       35.05       36.71      2.10 o 
   3  -9   2      219.86      213.03      6.63 o 
   4  -9   2       61.06       55.23      2.48 o 
   5  -9   2        7.96        6.51      1.09 o 
   6  -9   2        1.33        1.59      0.98 o 
   7  -9   2       14.05       15.25      1.52 o 
   8  -9   2        9.19        9.37      1.51 o 
  -6  -8   2       55.16       60.96      5.15 o 
  -5  -8   2       27.56       33.37      2.43 o 
  -4  -8   2        1.77        0.80      0.50 o 
  -3  -8   2       33.48       38.62      1.51 o 
  -2  -8   2      175.57      180.99      4.46 o 
  -1  -8   2       73.20       77.97      2.25 o 
   0  -8   2       73.92       74.01      2.74 o 
   1  -8   2      129.83      131.57      2.85 o 
   2  -8   2      433.44      408.12     10.76 o 
   3  -8   2       14.61       15.70      1.09 o 
   4  -8   2        0.06       -0.60      0.60 o 
   5  -8   2      251.01      248.02      9.67 o 
   6  -8   2      207.37      207.53      8.37 o 
   7  -8   2        4.47        5.86      1.02 o 
   8  -8   2       11.19       10.31      1.33 o 
   9  -8   2        2.26        2.92      1.47 o 
  -6  -7   2        1.69        3.15      1.83 o 
  -5  -7   2        0.10        1.55      1.55 o 
  -4  -7   2       37.01       44.38      1.76 o 
  -3  -7   2       31.63       33.67      1.88 o 
  -2  -7   2       76.82       75.89      2.03 o 
  -1  -7   2      208.76      209.84      4.41 o 
   0  -7   2     1430.34     1406.90     24.19 o 
   1  -7   2      139.88      128.26      2.22 o 
   2  -7   2       92.99       99.22      3.16 o 
   3  -7   2        9.84        6.03      1.04 o 
   4  -7   2       51.38       52.07      1.98 o 
   5  -7   2        1.45        0.72      0.53 o 
   6  -7   2       11.70       15.00      1.43 o 
   7  -7   2      117.42      111.48      4.39 o 
   8  -7   2       15.14       14.58      1.67 o 
   9  -7   2       20.25       23.82      3.83 o 
  -8  -6   2        3.52        3.49      1.49 o 
  -7  -6   2       11.29       13.95      2.13 o 
  -6  -6   2       70.79       66.62      2.89 o 
  -5  -6   2      240.48      222.20      5.34 o 
  -4  -6   2        8.58        6.88      0.68 o 
  -3  -6   2       49.70       47.03      1.39 o 
  -2  -6   2      417.55      431.46      7.78 o 
  -1  -6   2      454.48      471.41      8.08 o 
   0  -6   2       85.80       90.49      2.96 o 
   1  -6   2      478.02      467.12      6.27 o 
   2  -6   2      232.40      235.13      5.57 o 
   3  -6   2        5.83        6.74      0.67 o 
   4  -6   2      104.59      117.91      3.64 o 
   5  -6   2       64.62       62.58      2.42 o 
   6  -6   2      294.99      297.78      9.10 o 
   7  -6   2       28.69       31.47      2.66 o 
   8  -6   2       34.15       36.55      3.45 o 
   9  -6   2       37.63       37.25      5.02 o 
  -8  -5   2       22.18       23.48      3.40 o 
  -7  -5   2      136.19      130.35      3.85 o 
  -6  -5   2       14.42       17.58      1.04 o 
  -5  -5   2       11.14        8.62      0.69 o 
  -4  -5   2       35.51       35.77      1.50 o 
  -3  -5   2        4.46        6.14      1.59 o 
  -2  -5   2       66.15       69.47      1.70 o 
  -1  -5   2      195.94      185.43      3.00 o 
   0  -5   2     1354.04     1349.11     36.58 o 
   1  -5   2      150.37      122.07      1.83 o 
   2  -5   2        6.13        4.62      0.57 o 
   3  -5   2       87.99       94.50      2.45 o 
   4  -5   2        7.14        9.19      0.84 o 
   5  -5   2        0.19        0.17      0.34 o 
   6  -5   2        0.03       -0.10      0.24 o 
   7  -5   2       81.32       83.48      3.31 o 
   8  -5   2       33.56       31.36      3.42 o 
   9  -5   2        3.19        2.43      1.05 o 
  -9  -4   2        0.06        0.72      1.15 o 
  -8  -4   2       32.85       33.47      2.17 o 
  -7  -4   2        5.41        6.72      1.66 o 
  -6  -4   2       52.85       58.56      4.19 o 
  -5  -4   2       82.68       77.96      2.51 o 
  -4  -4   2        6.73        4.15      0.39 o 
  -3  -4   2       67.37       80.82      1.62 o 
  -2  -4   2       12.24       15.82      0.51 o 
  -1  -4   2     1239.55     1260.67     16.70 o 
   0  -4   2     1266.52     1299.72     15.27 o 
   1  -4   2       53.70       75.26      1.81 o 
   2  -4   2      569.28      545.33     10.27 o 
   3  -4   2      229.53      215.96      2.68 o 
   4  -4   2        0.29        0.06      0.30 o 
   5  -4   2        5.11        1.80      0.33 o 
   6  -4   2      321.11      314.23     13.76 o 
   7  -4   2      131.64      129.71      5.81 o 
   8  -4   2       28.67       30.38      1.48 o 
   9  -4   2        5.36        3.73      1.00 o 
  -9  -3   2        9.53       12.66      1.81 o 
  -8  -3   2        4.66        5.10      0.86 o 
  -7  -3   2      155.04      150.82      3.78 o 
  -6  -3   2      256.18      248.64      4.91 o 
  -5  -3   2       12.03       13.46      1.06 o 
  -4  -3   2      316.72      329.89      7.65 o 
  -3  -3   2        4.89        5.55      0.42 o 
  -2  -3   2       93.35       92.71      1.81 o 
  -1  -3   2      138.84      150.05      1.81 o 
   0  -3   2     1870.75     1813.03     54.11 o 
   1  -3   2      825.65      699.32      3.67 o 
   2  -3   2        7.02        6.27      0.24 o 
   3  -3   2      310.53      294.05      3.81 o 
   4  -3   2      218.91      223.71     17.27 o 
   5  -3   2      253.37      260.63     11.17 o 
   6  -3   2       27.69       29.65      1.35 o 
   7  -3   2        1.74        0.98      0.53 o 
   8  -3   2        1.17        2.51      0.62 o 
   9  -3   2       11.43        9.05      1.31 o 
 -10  -2   2       22.16       22.03      3.32 o 
  -9  -2   2        7.96        8.85      1.22 o 
  -8  -2   2       29.00       28.59      1.81 o 
  -7  -2   2      339.35      321.04      6.56 o 
  -6  -2   2       92.42       95.95      2.42 o 
  -5  -2   2      317.93      317.96      6.42 o 
  -4  -2   2       33.66       46.48      0.83 o 
  -3  -2   2      609.34      618.35      6.92 o 
  -2  -2   2       38.27       33.08      0.50 o 
  -1  -2   2     1307.66     1329.18     16.76 o 
   0  -2   2     7654.19     7501.66     72.45 o 
   1  -2   2      379.11      360.40     10.54 o 
   2  -2   2      526.72      493.62      5.80 o 
   3  -2   2      225.19      218.42      3.24 o 
   4  -2   2      322.65      337.89      7.05 o 
   5  -2   2      281.74      286.80      5.38 o 
   6  -2   2      278.03      282.09      7.52 o 
   7  -2   2      335.18      347.69      8.48 o 
   8  -2   2       31.06       26.33      2.85 o 
   9  -2   2       11.98        8.74      1.16 o 
 -10  -1   2        4.25        4.77      2.11 o 
  -9  -1   2       34.24       33.41      2.83 o 
  -8  -1   2       38.42       37.01      2.47 o 
  -7  -1   2      477.98      457.01     10.67 o 
  -6  -1   2      284.63      285.54      4.92 o 
  -5  -1   2       38.90       40.78      0.80 o 
  -4  -1   2      438.65      459.65     18.31 o 
  -3  -1   2      141.28      113.87      1.08 o 
  -2  -1   2      827.91      786.92      3.80 o 
  -1  -1   2      670.85      654.97      6.98 o 
   0  -1   2    11097.62    10412.51    195.96 o 
   1  -1   2     1650.67     1618.85     21.51 o 
   2  -1   2        7.74       15.25      0.53 o 
   3  -1   2      401.74      449.62      9.65 o 
   4  -1   2      325.48      327.17      7.09 o 
   5  -1   2      421.99      444.95      9.94 o 
   6  -1   2        0.36       -0.26      0.46 o 
   7  -1   2      125.27      123.01      7.28 o 
   8  -1   2       25.65       25.69      1.51 o 
   9  -1   2        7.17        7.99      1.79 o 
 -11   0   2        7.92       11.31      1.71 o 
 -10   0   2       14.48       15.57      1.52 o 
  -9   0   2       85.03       88.67      3.66 o 
  -8   0   2       13.24        9.24      1.21 o 
  -7   0   2       46.45       50.10      3.00 o 
  -6   0   2       98.67      103.34      3.55 o 
  -5   0   2      275.30      309.09     18.51 o 
  -4   0   2      967.08      921.24     10.15 o 
  -3   0   2      399.79      392.20      3.19 o 
  -2   0   2     9080.27     8789.98    172.13 o 
  -1   0   2       81.11       84.72      1.01 o 
   0   0   2       63.66       53.50      1.05 o 
   1   0   2      211.62      224.33      2.19 o 
   2   0   2       34.39       33.58      0.55 o 
   3   0   2      515.67      532.32      7.54 o 
   4   0   2      202.92      208.00      6.15 o 
   5   0   2       71.41       71.53      2.72 o 
   6   0   2      130.46      132.41      3.32 o 
   7   0   2      103.15       99.89      3.00 o 
   8   0   2        9.48       11.10      1.25 o 
   9   0   2        2.65       -0.30      1.02 o 
 -11   1   2       75.36       78.25      6.30 o 
 -10   1   2       19.98       27.72      1.94 o 
  -9   1   2        7.05        9.54      2.23 o 
  -8   1   2       12.22       12.27      0.73 o 
  -7   1   2       46.10       48.34      1.18 o 
  -6   1   2      138.17      117.04      8.03 o 
  -5   1   2       92.80       69.88      1.90 o 
  -4   1   2     4342.73     4688.14     58.61 o 
  -3   1   2      904.06      862.53     14.14 o 
  -2   1   2     1094.09     1087.57     14.42 o 
  -1   1   2       18.62       32.72      2.27 o 
   0   1   2     1162.13     1109.25      4.31 o 
   1   1   2      587.71      545.21      5.35 o 
   2   1   2       27.49       35.45      0.83 o 
   3   1   2       52.94       66.21      1.08 o 
   4   1   2      103.97      114.26      3.21 o 
   5   1   2      516.33      508.18     17.21 o 
   6   1   2       15.22       14.35      1.77 o 
   7   1   2       50.39       50.69      2.73 o 
   8   1   2        2.72        2.80      1.02 o 
 -11   2   2        0.65        0.89      0.85 o 
 -10   2   2        0.24        3.36      1.79 o 
  -9   2   2       15.00       17.45      0.96 o 
  -8   2   2       54.11       55.93      1.66 o 
  -7   2   2       67.87       62.51      1.68 o 
  -6   2   2      741.51      817.18     13.30 o 
  -5   2   2      613.38      569.17      8.17 o 
  -4   2   2      110.91      137.12      2.93 o 
  -3   2   2     1332.07     1335.09     16.24 o 
  -2   2   2      350.73      396.09      4.56 o 
  -1   2   2     1158.13     1139.25     20.28 o 
   0   2   2      736.99      712.20      5.36 o 
   1   2   2        0.50        1.83      0.33 o 
   2   2   2       62.13       63.71      0.97 o 
   3   2   2        9.20        7.58      0.30 o 
   4   2   2      279.18      254.06      4.66 o 
   5   2   2        1.22        1.38      0.79 o 
   6   2   2        3.96        6.29      0.97 o 
   7   2   2       24.65       27.70      2.23 o 
   8   2   2        7.11        8.97      2.00 o 
 -11   3   2        6.20        8.00      1.70 o 
 -10   3   2       32.16       34.54      2.03 o 
  -9   3   2      159.06      148.52      3.91 o 
  -8   3   2       59.72       52.53      1.76 o 
  -7   3   2      488.73      465.42     13.52 o 
  -6   3   2       38.46       40.36      1.12 o 
  -5   3   2       23.04       21.55      1.50 o 
  -4   3   2       10.41       12.28      0.43 o 
  -3   3   2       13.44        8.66      0.49 o 
  -2   3   2     2513.49     2526.64     33.20 o 
  -1   3   2     2973.01     3266.50     41.02 o 
   0   3   2     1001.46     1024.24     11.17 o 
   1   3   2      237.05      219.58      1.94 o 
   2   3   2       56.40       55.71      2.11 o 
   3   3   2        7.41       10.23      1.00 o 
   4   3   2       21.84       21.84      1.35 o 
   5   3   2      104.60      102.41      3.78 o 
   6   3   2      111.45      104.90      4.49 o 
   7   3   2        0.01       -1.11      1.11 o 
 -11   4   2       14.42       14.76      2.25 o 
 -10   4   2       14.26       12.74      1.53 o 
  -9   4   2       49.78       43.35      1.71 o 
  -8   4   2       55.22       53.84      1.84 o 
  -7   4   2       65.70       68.89      2.82 o 
  -6   4   2       42.13       41.90      3.07 o 
  -5   4   2      240.56      239.47      8.44 o 
  -4   4   2      290.19      270.44      5.49 o 
  -3   4   2     1080.96     1077.68     15.90 o 
  -2   4   2        8.21        3.57      0.33 o 
  -1   4   2       37.30       37.79      0.81 o 
   0   4   2      131.43      120.55      1.67 o 
   1   4   2       24.57       17.92      0.99 o 
   2   4   2        4.04        4.78      0.65 o 
   3   4   2       19.45       19.58      1.24 o 
   4   4   2       35.78       40.21      3.06 o 
   5   4   2        7.28        9.65      1.24 o 
   6   4   2        2.50        3.20      0.88 o 
   7   4   2       11.63       13.87      1.62 o 
 -11   5   2       25.85       25.52      3.02 o 
 -10   5   2        5.57        6.21      1.62 o 
  -9   5   2        3.76        5.93      0.66 o 
  -8   5   2       82.94       78.09      3.26 o 
  -7   5   2        8.82        7.22      0.84 o 
  -6   5   2      689.14      647.52     15.34 o 
  -5   5   2      407.78      390.97     13.16 o 
  -4   5   2        2.24        2.38      0.46 o 
  -3   5   2        0.23        2.01      0.77 o 
  -2   5   2      104.70      123.51      4.06 o 
  -1   5   2      322.17      313.63      5.00 o 
   0   5   2        1.49        0.77      0.44 o 
   1   5   2      607.37      585.79     14.42 o 
   2   5   2      173.51      180.03      5.64 o 
   3   5   2       11.52       16.45      1.32 o 
   4   5   2        5.08        9.03      1.35 o 
   5   5   2        1.74        1.09      0.74 o 
   6   5   2       11.51       12.25      2.06 o 
 -11   6   2        4.45        4.76      1.66 o 
 -10   6   2       11.25        8.25      2.21 o 
  -9   6   2       34.93       36.06      3.11 o 
  -8   6   2        6.59        5.20      0.86 o 
  -7   6   2       36.70       36.82      1.23 o 
  -6   6   2       72.08       72.51      1.93 o 
  -5   6   2      370.50      368.53      7.03 o 
  -4   6   2        0.79        1.36      0.47 o 
  -3   6   2      193.85      189.05      4.12 o 
  -2   6   2      173.19      178.13      3.50 o 
  -1   6   2        1.29        1.35      0.31 o 
   0   6   2        4.82        4.65      0.34 o 
   1   6   2      107.87       96.15      3.29 o 
   2   6   2        5.90        4.92      0.91 o 
   3   6   2        4.87        5.51      0.91 o 
   4   6   2       53.86       57.48      3.27 o 
   5   6   2        0.60        1.96      1.40 o 
 -10   7   2        1.00        2.34      1.32 o 
  -9   7   2       11.66       13.05      1.50 o 
  -8   7   2       20.46       20.68      1.44 o 
  -7   7   2        3.93        5.26      0.90 o 
  -6   7   2        4.28        4.13      0.48 o 
  -5   7   2       62.92       62.31      1.84 o 
  -4   7   2       69.45       79.87      2.62 o 
  -3   7   2        9.62       15.60      2.14 o 
  -2   7   2       16.36       15.42      0.81 o 
  -1   7   2       32.94       23.87      1.30 o 
   0   7   2       44.08       38.63      3.53 o 
   1   7   2        0.52        1.05      0.64 o 
   2   7   2       89.59       87.24      3.60 o 
   3   7   2       33.08       35.25      2.39 o 
   4   7   2        0.34        1.51      1.02 o 
 -10   8   2        5.44        4.76      1.96 o 
  -9   8   2        3.30        5.21      1.40 o 
  -8   8   2        0.04        0.85      0.81 o 
  -7   8   2       22.36       25.55      1.81 o 
  -6   8   2        0.72        1.35      0.70 o 
  -5   8   2        1.86        1.29      0.41 o 
  -4   8   2        5.56        7.80      0.96 o 
  -3   8   2        0.27        1.40      0.45 o 
  -2   8   2       40.04       45.03      1.76 o 
  -1   8   2        2.16        1.89      0.71 o 
   0   8   2       41.92       37.69      2.01 o 
   1   8   2        4.61        6.25      1.11 o 
   2   8   2        7.46       11.02      2.38 o 
   3   8   2        7.52        8.80      1.47 o 
  -9   9   2        5.35        6.06      1.24 o 
  -8   9   2        7.59        8.39      1.31 o 
  -7   9   2        0.76        1.61      0.93 o 
  -6   9   2        0.30        0.20      0.65 o 
  -5   9   2       33.92       35.90      2.53 o 
  -4   9   2      112.38      111.07      7.81 o 
  -3   9   2       87.71       78.27      2.38 o 
  -2   9   2       38.31       32.34      1.99 o 
  -1   9   2       65.87       73.15      3.58 o 
   0   9   2        0.99        2.51      1.00 o 
   1   9   2        1.15        0.19      0.89 o 
   2   9   2       26.02       26.01      2.60 o 
  -8  10   2        2.47        3.20      1.28 o 
  -7  10   2       82.85       91.88      9.11 o 
  -6  10   2        6.05        8.52      1.57 o 
  -5  10   2        1.48        2.17      1.42 o 
  -4  10   2        6.70        6.30      2.08 o 
  -3  10   2       64.12       64.59      4.85 o 
  -2  10   2       15.12       15.87      3.45 o 
  -1  10   2       16.98       21.44      2.15 o 
   0  10   2       90.25      101.09      5.49 o 
  -6  11   2       11.20        9.01      1.34 o 
  -5  11   2       35.90       47.05      4.98 o 
  -4  11   2       38.58       54.19      5.40 o 
  -3  11   2       20.40       28.67      3.96 o 
  -1 -12   3        0.55       -0.51      1.28 o 
   0 -12   3       34.38       38.09      2.46 o 
   1 -12   3       35.76       38.10      2.47 o 
   2 -12   3       35.33       36.33      4.06 o 
   3 -12   3        1.68        1.86      1.00 o 
   4 -12   3       37.98       39.43      2.85 o 
   5 -12   3       24.89       23.59      2.57 o 
  -3 -11   3        7.11        5.87      1.62 o 
  -2 -11   3       25.93       38.54      3.45 o 
  -1 -11   3       24.54       23.57      3.17 o 
   0 -11   3       48.08       43.49      2.42 o 
   1 -11   3       16.19       15.06      1.44 o 
   2 -11   3        0.08       -0.13      1.19 o 
   3 -11   3        4.48        6.50      1.23 o 
   4 -11   3       46.12       45.19      3.70 o 
   5 -11   3        0.01        1.36      0.87 o 
   6 -11   3       20.51       17.75      3.06 o 
   7 -11   3       90.96       88.93      5.16 o 
  -4 -10   3        1.89        3.46      2.34 o 
  -3 -10   3       18.79       18.95      1.39 o 
  -2 -10   3       78.18       76.17      3.55 o 
  -1 -10   3        2.91        5.16      0.67 o 
   0 -10   3       33.63       37.98      2.26 o 
   1 -10   3       23.19       23.40      2.08 o 
   2 -10   3      272.01      270.35      9.78 o 
   3 -10   3       34.56       34.99      2.35 o 
   4 -10   3       10.97        9.56      1.89 o 
   5 -10   3       45.54       48.47      2.66 o 
   6 -10   3       12.19       12.00      2.53 o 
   7 -10   3        0.01        1.09      0.83 o 
  -5  -9   3       18.58       19.92      2.11 o 
  -4  -9   3       64.44       64.91      2.49 o 
  -3  -9   3        7.37        7.44      0.81 o 
  -2  -9   3       11.86       11.81      0.91 o 
  -1  -9   3       58.12       53.66      3.34 o 
   0  -9   3      296.46      288.56      6.22 o 
   1  -9   3      347.12      339.51     10.96 o 
   2  -9   3       74.08       75.05      4.70 o 
   3  -9   3       20.22       20.31      1.53 o 
   4  -9   3       34.50       35.87      3.38 o 
   5  -9   3       60.75       59.14      2.84 o 
   6  -9   3       72.96       75.84      3.91 o 
   7  -9   3       22.86       25.26      2.21 o 
   8  -9   3       58.65       49.28      3.36 o 
  -6  -8   3       30.41       30.71      2.98 o 
  -5  -8   3       19.79       20.76      1.27 o 
  -4  -8   3        1.98        1.21      0.52 o 
  -3  -8   3        0.90        1.22      0.52 o 
  -2  -8   3      319.29      323.91      7.24 o 
  -1  -8   3     1466.21     1197.57    179.67 o 
   0  -8   3       12.54       12.21      0.64 o 
   1  -8   3       49.55       43.64      2.00 o 
   2  -8   3      132.78      126.67      4.12 o 
   3  -8   3        8.06        7.25      1.62 o 
   4  -8   3       13.22       15.76      2.79 o 
   5  -8   3       29.13       28.59      1.88 o 
   6  -8   3      232.35      226.64      8.08 o 
   7  -8   3       71.94       76.30      3.79 o 
   8  -8   3        2.01        5.66      2.64 o 
  -7  -7   3       20.34       19.95      2.59 o 
  -6  -7   3       43.52       37.04      1.70 o 
  -5  -7   3        0.03        0.51      0.50 o 
  -4  -7   3      115.64      106.40      2.93 o 
  -3  -7   3      523.41      512.71     13.04 o 
  -2  -7   3       80.20       84.19      2.25 o 
  -1  -7   3        0.03        0.66      0.36 o 
   0  -7   3       61.35       60.16      1.97 o 
   1  -7   3      628.91      574.56      7.97 o 
   2  -7   3      114.21      112.54      3.56 o 
   3  -7   3       25.35       20.42      2.25 o 
   4  -7   3       60.56       61.23      2.91 o 
   5  -7   3       17.67       18.62      1.46 o 
   6  -7   3       21.80       24.64      1.88 o 
   7  -7   3       20.83       24.78      4.57 o 
   8  -7   3       61.77       62.08      4.70 o 
   9  -7   3        3.03        4.00      2.08 o 
  -8  -6   3       39.68       34.41      4.08 o 
  -7  -6   3       28.17       28.18      3.04 o 
  -6  -6   3       57.42       52.59      2.47 o 
  -5  -6   3      549.29      531.05     10.89 o 
  -4  -6   3       10.95       13.10      1.24 o 
  -3  -6   3      192.75      184.12      3.71 o 
  -2  -6   3       13.72       13.33      0.69 o 
  -1  -6   3      262.83      260.30      6.88 o 
   0  -6   3      618.22      600.34     13.45 o 
   1  -6   3        0.47        0.20      0.08 o 
   2  -6   3      720.85      689.66     15.38 o 
   3  -6   3      113.71      111.99      3.17 o 
   4  -6   3       98.82      106.00      3.33 o 
   5  -6   3        2.74        4.21      0.74 o 
   6  -6   3       52.63       56.63      3.32 o 
   7  -6   3        2.99        2.80      0.85 o 
   8  -6   3        0.20       -0.27      1.64 o 
   9  -6   3        6.39        6.42      1.20 o 
  -9  -5   3        0.31       -0.98      1.15 o 
  -8  -5   3        2.51        1.53      0.78 o 
  -7  -5   3        3.12        3.37      0.94 o 
  -6  -5   3       46.63       48.86      2.46 o 
  -5  -5   3      116.76      104.68      3.42 o 
  -4  -5   3      160.27      153.26      4.06 o 
  -3  -5   3       95.75       80.08      2.18 o 
  -2  -5   3        0.43        2.41      1.11 o 
  -1  -5   3      411.61      443.95     12.17 o 
   0  -5   3      165.09      174.85      2.42 o 
   1  -5   3      281.31      282.43      2.81 o 
   2  -5   3      176.63      207.46      4.76 o 
   3  -5   3       56.81       54.54      1.71 o 
   4  -5   3        3.39        4.51      1.02 o 
   5  -5   3        9.92        9.22      0.75 o 
   6  -5   3       12.46       12.56      1.33 o 
   7  -5   3        0.50        1.34      0.82 o 
   8  -5   3        2.53        5.43      1.74 o 
   9  -5   3        4.97        5.49      1.06 o 
  -9  -4   3        0.14       -0.39      0.68 o 
  -8  -4   3       27.11       23.29      1.54 o 
  -7  -4   3       31.35       27.25      1.64 o 
  -6  -4   3       21.45       19.00      0.78 o 
  -5  -4   3       99.61       90.62      3.05 o 
  -4  -4   3       96.16       87.50      3.17 o 
  -3  -4   3      162.39      167.24     10.63 o 
  -2  -4   3      118.51      132.20      2.75 o 
  -1  -4   3       57.09       56.15      1.37 o 
   0  -4   3       54.72       76.30      1.41 o 
   1  -4   3       72.86       71.18      0.79 o 
   2  -4   3        1.20        1.57      0.41 o 
   3  -4   3      184.32      176.55      2.71 o 
   4  -4   3      129.78      128.35      2.49 o 
   5  -4   3        0.01        0.47      0.30 o 
   6  -4   3        1.55        3.58      0.53 o 
   7  -4   3        2.98        3.91      0.78 o 
   8  -4   3        1.45        2.85      0.83 o 
   9  -4   3        1.39        1.57      1.53 o 
 -10  -3   3       65.49       66.54      5.19 o 
  -9  -3   3       13.47       15.46      1.62 o 
  -8  -3   3        4.16        5.81      0.94 o 
  -7  -3   3       41.89       39.88      1.91 o 
  -6  -3   3       45.90       48.89      1.34 o 
  -5  -3   3       32.56       31.03      0.95 o 
  -4  -3   3      198.35      186.52      2.63 o 
  -3  -3   3     1100.72     1167.39     18.55 o 
  -2  -3   3      181.15      166.57      2.16 o 
  -1  -3   3       94.50       93.78      2.50 o 
   0  -3   3     2236.47     2244.68     25.54 o 
   1  -3   3      191.94      219.19      2.56 o 
   2  -3   3        0.25        0.34      0.17 o 
   3  -3   3      120.45      142.43      2.34 o 
   4  -3   3       25.22       25.99      0.79 o 
   5  -3   3       46.90       42.99      1.80 o 
   6  -3   3      118.20      118.09      3.16 o 
   7  -3   3       16.91       18.52      2.77 o 
   8  -3   3        0.02       -0.33      0.47 o 
   9  -3   3        2.78        5.74      2.00 o 
 -10  -2   3        4.15        4.56      1.00 o 
  -9  -2   3        1.38        2.69      0.76 o 
  -8  -2   3        2.17        4.51      2.51 o 
  -7  -2   3      201.19      189.86     11.25 o 
  -6  -2   3      152.11      143.48      3.82 o 
  -5  -2   3      126.74      122.14      4.70 o 
  -4  -2   3      227.20      211.43      4.55 o 
  -3  -2   3       19.11       25.25      0.96 o 
  -2  -2   3      956.41     1001.74     15.12 o 
  -1  -2   3      352.37      329.98      4.67 o 
   0  -2   3     1366.41     1332.75     15.10 o 
   1  -2   3      378.65      399.74      9.26 o 
   2  -2   3      864.52      869.75     11.74 o 
   3  -2   3        8.54       11.84      0.51 o 
   4  -2   3      509.46      496.18      8.50 o 
   5  -2   3      125.51      116.90      2.76 o 
   6  -2   3       85.36       87.47      2.50 o 
   7  -2   3      143.56      142.19      3.87 o 
   8  -2   3        2.08        2.21      0.79 o 
 -11  -1   3        0.02       -0.32      0.69 o 
 -10  -1   3       15.20       13.70      2.00 o 
  -9  -1   3       36.83       37.68      4.91 o 
  -8  -1   3       14.16        9.80      2.57 o 
  -7  -1   3      141.57      143.89      4.11 o 
  -6  -1   3       48.29       48.70      2.20 o 
  -5  -1   3      154.90      173.84      4.54 o 
  -4  -1   3       65.05       83.76      2.51 o 
  -3  -1   3      335.11      330.57      5.37 o 
  -2  -1   3      761.64      692.77      7.58 o 
  -1  -1   3      121.12      103.76      1.67 o 
   0  -1   3     3604.03     3664.33     54.40 o 
   1  -1   3       17.55       20.78      0.47 o 
   2  -1   3      159.58      166.56      2.42 o 
   3  -1   3      100.12      109.63      2.14 o 
   4  -1   3       15.18       16.34      0.70 o 
   5  -1   3       68.83       68.60      1.81 o 
   6  -1   3       35.68       25.76      3.60 o 
   7  -1   3       26.95       30.46      2.72 o 
   8  -1   3        0.04        0.83      2.11 o 
 -11   0   3        9.38       11.01      1.40 o 
 -10   0   3       12.67       11.20      1.23 o 
  -9   0   3        0.44       -0.56      0.57 o 
  -8   0   3        0.08        0.45      0.60 o 
  -7   0   3        4.91        6.27      0.33 o 
  -6   0   3       23.28       19.32      0.72 o 
  -5   0   3      927.76     1011.92     11.23 o 
  -4   0   3       90.92       86.92      0.81 o 
  -3   0   3      743.33      692.93      6.28 o 
  -2   0   3      947.37      955.20     12.00 o 
  -1   0   3      463.52      463.31      4.84 o 
   0   0   3     1090.04     1071.16     11.14 o 
   1   0   3       12.74       10.46      0.27 o 
   2   0   3      966.13     1050.91     13.47 o 
   3   0   3      462.66      464.95     11.70 o 
   4   0   3      203.18      199.70      3.66 o 
   5   0   3      101.44       95.24      2.38 o 
   6   0   3       35.73       35.56      3.45 o 
   7   0   3        4.16        6.00      1.25 o 
   8   0   3       40.25       39.23      2.72 o 
 -11   1   3        4.90        8.43      1.42 o 
 -10   1   3       10.93       12.18      1.89 o 
  -9   1   3       18.15       19.55      1.34 o 
  -8   1   3      103.09       99.69      3.51 o 
  -7   1   3       67.93       73.19      1.52 o 
  -6   1   3      174.58      163.35      2.57 o 
  -5   1   3      130.35      153.63      2.12 o 
  -4   1   3       26.11       38.95      1.67 o 
  -3   1   3       40.00       45.33      0.72 o 
  -2   1   3      119.88      106.74      1.68 o 
  -1   1   3     1712.22     1698.17     17.88 o 
   0   1   3        2.91        1.91      0.16 o 
   1   1   3     1050.58     1048.80     19.76 o 
   2   1   3      168.49      149.13      2.43 o 
   3   1   3       15.06       11.38      0.72 o 
   4   1   3       82.86       78.70      2.91 o 
   5   1   3      171.88      164.52      5.48 o 
   6   1   3      101.54      108.24      4.55 o 
   7   1   3        4.38        5.20      1.81 o 
 -11   2   3        1.04        1.43      0.94 o 
 -10   2   3        1.31        0.67      0.67 o 
  -9   2   3       17.37       15.78      2.25 o 
  -8   2   3        1.33        1.63      1.05 o 
  -7   2   3       17.65       21.92      1.36 o 
  -6   2   3      802.39      789.94     12.34 o 
  -5   2   3      284.37      275.01      4.13 o 
  -4   2   3      447.93      472.14      8.19 o 
  -3   2   3      586.53      601.21      7.87 o 
  -2   2   3     1915.56     1900.60     24.75 o 
  -1   2   3      478.59      506.63      5.70 o 
   0   2   3      388.15      374.78      7.37 o 
   1   2   3      630.31      621.68     12.93 o 
   2   2   3        6.31        5.84      1.81 o 
   3   2   3       50.83       49.06      2.00 o 
   4   2   3      256.57      255.20      7.67 o 
   5   2   3      287.25      287.78     10.12 o 
   6   2   3       19.90       17.53      1.96 o 
   7   2   3        2.53        5.13      2.23 o 
 -11   3   3        4.54        4.94      1.12 o 
 -10   3   3       10.01       12.39      1.30 o 
  -9   3   3        2.14        0.74      0.48 o 
  -8   3   3      453.85      440.22      8.74 o 
  -7   3   3      102.19       94.74      2.21 o 
  -6   3   3      581.97      593.39     10.15 o 
  -5   3   3      772.20      792.42     12.43 o 
  -4   3   3      197.88      206.82      3.32 o 
  -3   3   3       13.48       14.25      0.53 o 
  -2   3   3      127.59      131.23      3.62 o 
  -1   3   3      875.15      898.84     21.72 o 
   0   3   3      223.57      223.42      5.10 o 
   1   3   3       17.45       18.16      1.04 o 
   2   3   3      144.42      137.14      4.40 o 
   3   3   3      530.40      517.35     14.47 o 
   4   3   3       24.37       22.02      1.66 o 
   5   3   3        5.29        6.97      1.14 o 
   6   3   3        9.46        9.13      1.38 o 
 -11   4   3       11.93       11.40      2.08 o 
 -10   4   3       11.56       14.16      1.64 o 
  -9   4   3       16.82       14.99      0.96 o 
  -8   4   3       25.15       21.40      1.25 o 
  -7   4   3      259.97      257.07      5.15 o 
  -6   4   3      829.06      850.02     15.28 o 
  -5   4   3      148.69      151.07      3.01 o 
  -4   4   3      115.79      112.73      2.20 o 
  -3   4   3      119.42      110.94      2.01 o 
  -2   4   3      525.63      501.91     11.94 o 
  -1   4   3       47.90       46.33      1.02 o 
   0   4   3       34.57       30.79      1.40 o 
   1   4   3     1036.18     1003.75     25.14 o 
   2   4   3      212.55      211.69      6.45 o 
   3   4   3        0.73        0.33      1.15 o 
   4   4   3       30.30       32.33      2.09 o 
   5   4   3       17.94       18.34      1.78 o 
   6   4   3        2.38        4.57      1.19 o 
 -11   5   3       27.08       23.18      2.93 o 
 -10   5   3        0.22        0.46      0.55 o 
  -9   5   3       19.41       19.63      1.09 o 
  -8   5   3      174.51      182.56      4.33 o 
  -7   5   3       42.69       43.86      1.45 o 
  -6   5   3      237.03      236.08      4.86 o 
  -5   5   3      213.11      218.80      4.87 o 
  -4   5   3      643.20      663.86     11.76 o 
  -3   5   3      137.86      150.30      2.94 o 
  -2   5   3        1.43        1.04      0.30 o 
  -1   5   3      430.82      397.04     10.82 o 
   0   5   3        7.38       10.81      2.34 o 
   1   5   3      105.49      102.16      3.62 o 
   2   5   3       73.82       69.74      2.81 o 
   3   5   3       33.10       32.51      2.02 o 
   4   5   3       62.19       60.81      3.32 o 
   5   5   3        5.54        6.84      1.37 o 
 -11   6   3        5.35        5.23      1.66 o 
 -10   6   3       40.67       44.75      4.55 o 
  -9   6   3       16.20       18.14      2.79 o 
  -8   6   3       13.81       15.51      1.47 o 
  -7   6   3        4.82        8.39      2.42 o 
  -6   6   3       65.01       64.19      1.93 o 
  -5   6   3      140.00      145.75      3.29 o 
  -4   6   3       22.71       23.63      1.46 o 
  -3   6   3       92.64       78.92      2.32 o 
  -2   6   3      143.94      129.09      2.69 o 
  -1   6   3       10.44        8.99      2.11 o 
   0   6   3       39.99       33.90      1.76 o 
   1   6   3        0.53        0.73      0.59 o 
   2   6   3       27.93       28.33      1.85 o 
   3   6   3       27.26       26.60      2.14 o 
   4   6   3       15.61       18.33      2.12 o 
 -10   7   3        0.03        0.09      1.11 o 
  -9   7   3        2.09        3.03      0.86 o 
  -8   7   3       81.56       87.92      3.88 o 
  -7   7   3      212.42      192.15     17.97 o 
  -6   7   3        0.87        1.18      0.57 o 
  -5   7   3       13.37       12.03      0.85 o 
  -4   7   3        8.30       11.26      0.72 o 
  -3   7   3       48.12       55.28      1.68 o 
  -2   7   3       30.02       22.53      1.34 o 
  -1   7   3      188.04      177.24      5.87 o 
   0   7   3       49.84       58.11      2.74 o 
   1   7   3        0.03        2.66      2.11 o 
   2   7   3        0.40        1.27      0.93 o 
   3   7   3        7.62        8.94      1.41 o 
 -10   8   3        1.33        3.32      1.49 o 
  -9   8   3       40.20       41.16      2.34 o 
  -8   8   3        3.40        5.41      1.32 o 
  -7   8   3       59.78       56.49      3.02 o 
  -6   8   3       58.49       59.31      5.45 o 
  -5   8   3       14.38       17.87      0.98 o 
  -4   8   3       57.52       52.25      2.53 o 
  -3   8   3        3.00        4.27      0.61 o 
  -2   8   3       35.44       40.10      2.66 o 
  -1   8   3       28.92       30.40      2.04 o 
   0   8   3        2.07        3.22      1.66 o 
   1   8   3       30.81       31.94      2.24 o 
   2   8   3       14.63       16.43      1.74 o 
  -9   9   3        0.19        0.98      0.96 o 
  -8   9   3      125.21      131.03      5.91 o 
  -7   9   3       75.77       83.09      3.80 o 
  -6   9   3        6.28        5.93      0.97 o 
  -5   9   3       40.60       43.92      2.53 o 
  -4   9   3        3.92        2.64      0.65 o 
  -3   9   3        9.94       12.04      1.31 o 
  -2   9   3        0.08        0.04      0.96 o 
  -1   9   3      143.72      139.03      8.56 o 
   0   9   3      125.60      125.80      5.96 o 
   1   9   3       19.21       21.87      2.30 o 
  -8  10   3        0.33       -0.41      1.08 o 
  -7  10   3       44.65       47.37      4.98 o 
  -6  10   3       41.43       38.75      2.54 o 
  -5  10   3        4.10        6.85      1.70 o 
  -4  10   3        3.37        4.68      1.62 o 
  -3  10   3        6.91        3.74      1.49 o 
  -2  10   3       36.63       41.26      4.55 o 
  -1  10   3       11.54       13.14      2.81 o 
  -1 -12   4        9.85        9.48      1.45 o 
   0 -12   4        8.79        8.30      1.39 o 
   1 -12   4        2.79        1.32      0.89 o 
   2 -12   4        0.01        1.56      0.90 o 
   3 -12   4        3.82        3.14      1.32 o 
   4 -12   4        0.07        1.44      1.10 o 
   5 -12   4        0.10        0.95      0.94 o 
  -3 -11   4        0.78       -0.94      1.32 o 
  -2 -11   4       23.88       27.34      2.05 o 
  -1 -11   4        0.21       -0.09      0.85 o 
   0 -11   4       16.49       15.88      1.53 o 
   1 -11   4        4.78        5.26      1.01 o 
   2 -11   4        2.96        4.72      1.22 o 
   3 -11   4        0.38        2.90      1.53 o 
   4 -11   4        5.82        6.42      1.16 o 
   5 -11   4        5.97        6.19      1.22 o 
   6 -11   4        5.25        8.70      3.96 o 
  -5 -10   4        0.01        2.04      1.66 o 
  -4 -10   4       15.55       18.56      1.50 o 
  -3 -10   4        3.15        2.85      0.78 o 
  -2 -10   4        0.71        1.90      1.40 o 
  -1 -10   4        5.99        6.41      1.03 o 
   0 -10   4       10.88       13.13      1.31 o 
   1 -10   4       10.04        9.99      1.41 o 
   2 -10   4        1.54        4.48      0.98 o 
   3 -10   4       41.61       34.92      2.11 o 
   4 -10   4        0.96        2.94      1.59 o 
   5 -10   4       72.64       75.54      4.18 o 
   6 -10   4       13.83       18.81      2.55 o 
   7 -10   4        9.32       10.83      2.15 o 
  -6  -9   4       31.49       34.58      3.19 o 
  -5  -9   4        2.51        4.33      0.95 o 
  -4  -9   4        6.33        5.71      0.82 o 
  -3  -9   4       27.26       27.97      1.68 o 
  -2  -9   4      102.63      102.66      2.90 o 
  -1  -9   4      157.77      159.04      5.97 o 
   0  -9   4      285.81      299.97      9.30 o 
   1  -9   4       97.63       93.32      3.59 o 
   2  -9   4       39.21       35.83      4.51 o 
   3  -9   4        5.62        6.22      2.13 o 
   4  -9   4       16.63       17.94      1.56 o 
   5  -9   4       93.73       93.69      4.60 o 
   6  -9   4      168.41      159.29      7.38 o 
   7  -9   4       38.95       35.17      2.61 o 
   8  -9   4        1.09        3.97      4.55 o 
  -7  -8   4       23.60       28.20      3.06 o 
  -6  -8   4       24.98       22.65      1.80 o 
  -5  -8   4        3.70        3.36      1.04 o 
  -4  -8   4       87.15       86.17      2.52 o 
  -3  -8   4       31.45       32.56      1.44 o 
  -2  -8   4        8.42       10.03      0.79 o 
  -1  -8   4       20.91       23.34      1.05 o 
   0  -8   4      315.77      290.06      7.80 o 
   1  -8   4      331.73      321.39      8.90 o 
   2  -8   4       22.80       22.93      1.40 o 
   3  -8   4      140.42      131.66      4.37 o 
   4  -8   4       76.46       72.94      3.50 o 
   5  -8   4       21.53       21.03      2.08 o 
   6  -8   4        3.29        4.78      1.15 o 
   7  -8   4        0.02        1.98      1.14 o 
   8  -8   4       33.50       35.79      2.96 o 
  -8  -7   4        1.17        0.21      0.98 o 
  -7  -7   4        6.73        8.27      1.20 o 
  -6  -7   4       79.18       64.81      2.96 o 
  -5  -7   4       84.20       77.28      3.85 o 
  -4  -7   4       19.28       18.25      1.03 o 
  -3  -7   4        0.01        2.31      1.51 o 
  -2  -7   4      441.69      438.12      8.29 o 
  -1  -7   4      212.16      222.41      4.65 o 
   0  -7   4      403.92      404.94      6.37 o 
   1  -7   4       62.29       63.46      2.47 o 
   2  -7   4      355.44      342.13      9.07 o 
   3  -7   4       58.90       56.31      2.22 o 
   4  -7   4        0.22        0.97      1.42 o 
   5  -7   4       28.18       25.88      3.53 o 
   6  -7   4       45.65       42.70      2.72 o 
   7  -7   4      124.65      135.04      8.62 o 
   8  -7   4        7.62        8.60      1.45 o 
  -8  -6   4       10.14       12.06      1.38 o 
  -7  -6   4       14.14       17.74      2.72 o 
  -6  -6   4       10.22       13.01      0.87 o 
  -5  -6   4       68.12       81.80      3.82 o 
  -4  -6   4      677.04      643.17     16.35 o 
  -3  -6   4      157.63      151.10      5.02 o 
  -2  -6   4       16.38       17.29      0.72 o 
  -1  -6   4        0.03        0.17      0.34 o 
   0  -6   4       17.45       15.44      0.67 o 
   1  -6   4       43.10       34.16      1.37 o 
   2  -6   4      129.99      137.51      3.79 o 
   3  -6   4       15.46       16.92      1.36 o 
   4  -6   4       35.57       29.82      1.55 o 
   5  -6   4      186.98      196.12      8.73 o 
   6  -6   4       19.05       19.12      2.72 o 
   7  -6   4        5.26        6.17      1.13 o 
   8  -6   4        0.42        3.75      2.76 o 
  -9  -5   4        1.04        0.29      0.63 o 
  -8  -5   4        0.21        0.26      1.11 o 
  -7  -5   4      124.57      133.61      5.13 o 
  -6  -5   4       20.35       17.58      0.82 o 
  -5  -5   4      248.76      242.52      6.48 o 
  -4  -5   4      164.93      155.61      6.59 o 
  -3  -5   4       72.34       80.53      3.94 o 
  -2  -5   4        1.18        1.26      0.30 o 
  -1  -5   4      121.51      112.70      3.15 o 
   0  -5   4      707.28      794.54     10.62 o 
   1  -5   4      153.06      151.25      4.16 o 
   2  -5   4       52.49       49.59      0.99 o 
   3  -5   4      153.99      151.76      4.13 o 
   4  -5   4      315.27      299.81     11.92 o 
   5  -5   4        1.05        4.77      1.21 o 
   6  -5   4       72.62       67.81      4.74 o 
   7  -5   4       10.04       10.04      1.12 o 
   8  -5   4        5.04        5.08      1.55 o 
 -10  -4   4       57.65       58.03      5.57 o 
  -9  -4   4       36.61       42.02      2.53 o 
  -8  -4   4        0.95        1.81      0.77 o 
  -7  -4   4       72.34       69.37      2.69 o 
  -6  -4   4       56.50       56.84      1.33 o 
  -5  -4   4       55.92       54.74      1.65 o 
  -4  -4   4       39.89       45.06      1.77 o 
  -3  -4   4      508.03      484.56      9.00 o 
  -2  -4   4      724.87      785.57     14.18 o 
  -1  -4   4      684.08      777.22     10.57 o 
   0  -4   4      143.90      128.54      1.84 o 
   1  -4   4       31.84       33.16      0.90 o 
   2  -4   4       37.86       33.02      1.17 o 
   3  -4   4        0.04       -0.20      0.20 o 
   4  -4   4       86.03       87.54      3.44 o 
   5  -4   4      196.72      186.59      6.53 o 
   6  -4   4       30.58       30.32      1.55 o 
   7  -4   4        9.15        5.14      3.47 o 
   8  -4   4        0.76        2.81      1.36 o 
 -10  -3   4        0.02       -0.18      0.62 o 
  -9  -3   4        8.11        9.95      1.40 o 
  -8  -3   4       40.99       37.21      2.91 o 
  -7  -3   4      178.27      177.44      5.63 o 
  -6  -3   4        0.38        3.28      0.64 o 
  -5  -3   4      203.12      191.02      7.35 o 
  -4  -3   4      105.59      104.88      2.51 o 
  -3  -3   4     1034.88     1072.65     13.40 o 
  -2  -3   4       10.22       18.86      1.06 o 
  -1  -3   4      355.44      368.19      4.86 o 
   0  -3   4     1427.28     1428.97     57.23 o 
   1  -3   4        2.81        4.21      0.62 o 
   2  -3   4      157.87      164.61      2.66 o 
   3  -3   4       79.87       89.92      2.66 o 
   4  -3   4        5.46        4.19      0.48 o 
   5  -3   4       47.43       43.45      1.48 o 
   6  -3   4       71.09       72.40      3.29 o 
   7  -3   4      194.08      187.64      5.81 o 
   8  -3   4        3.47        1.06      0.98 o 
 -11  -2   4        4.83        5.23      1.47 o 
 -10  -2   4       22.13       21.48      1.91 o 
  -9  -2   4      102.06       90.09      6.53 o 
  -8  -2   4       13.56       16.99      1.26 o 
  -7  -2   4      404.76      402.40     10.57 o 
  -6  -2   4      291.68      284.48      7.07 o 
  -5  -2   4       28.95       33.59      1.23 o 
  -4  -2   4        0.00        0.13      0.30 o 
  -3  -2   4       27.94       31.37      0.69 o 
  -2  -2   4      101.37       79.84      2.42 o 
  -1  -2   4        1.66        2.93      0.49 o 
   0  -2   4     1544.51     1529.30     20.16 o 
   1  -2   4     1589.65     1728.34     31.01 o 
   2  -2   4      209.11      229.96      4.85 o 
   3  -2   4       10.33       13.21      0.78 o 
   4  -2   4        7.58        6.07      0.96 o 
   5  -2   4       85.91       87.62      2.98 o 
   6  -2   4       17.46       13.89      1.26 o 
   7  -2   4       48.35       51.27      2.80 o 
   8  -2   4       33.16      102.13      6.81 o 
 -11  -1   4       46.03       49.52      3.51 o 
 -10  -1   4        0.02       -0.52      0.68 o 
  -9  -1   4        0.14        0.20      0.94 o 
  -8  -1   4       21.42       19.32      1.45 o 
  -7  -1   4        0.66        2.23      2.06 o 
  -6  -1   4       78.03       87.34      2.48 o 
  -5  -1   4      760.65      815.72     17.05 o 
  -4  -1   4       86.89       90.52      2.05 o 
  -3  -1   4       11.72       11.77      0.85 o 
  -2  -1   4      592.89      610.01      7.25 o 
  -1  -1   4       31.82       20.96      1.49 o 
   0  -1   4       36.74       26.64      0.98 o 
   1  -1   4      355.24      419.76      5.76 o 
   2  -1   4      324.14      314.73      4.81 o 
   3  -1   4      226.29      244.04      4.21 o 
   4  -1   4       63.99       61.31      1.51 o 
   5  -1   4        8.48        9.22      0.71 o 
   6  -1   4       11.74       11.18      2.04 o 
   7  -1   4       36.85       33.29      2.35 o 
   8  -1   4        0.00        1.69      1.00 o 
 -11   0   4       48.21       49.25      3.83 o 
 -10   0   4        0.09        1.06      0.68 o 
  -9   0   4        1.80        3.79      1.28 o 
  -8   0   4       79.36       78.12      3.68 o 
  -7   0   4       56.79       64.23      2.31 o 
  -6   0   4      673.55      698.55     15.76 o 
  -5   0   4        0.04        0.63      1.04 o 
  -4   0   4      768.48      886.63      9.23 o 
  -3   0   4       63.97       85.06      1.84 o 
  -2   0   4      126.17      133.14      7.98 o 
  -1   0   4      392.26      450.72      5.53 o 
   0   0   4      144.18      135.16      1.75 o 
   1   0   4      734.50      746.16      9.32 o 
   2   0   4       83.77       79.53      1.99 o 
   3   0   4       11.94       12.48      0.45 o 
   4   0   4        0.75        0.96      0.54 o 
   5   0   4       62.04       68.04      3.07 o 
   6   0   4        7.24        8.87      2.68 o 
   7   0   4        0.15        0.99      0.80 o 
 -11   1   4        0.72        0.53      0.72 o 
 -10   1   4        0.70        0.88      0.62 o 
  -9   1   4       20.83       20.27      2.25 o 
  -8   1   4        4.27        4.95      0.77 o 
  -7   1   4      100.26       96.60      4.15 o 
  -6   1   4      216.74      251.57      3.48 o 
  -5   1   4      231.18      214.54      2.83 o 
  -4   1   4      157.00      125.07      1.82 o 
  -3   1   4      316.01      367.27      6.07 o 
  -2   1   4       69.97       79.75      2.00 o 
  -1   1   4       29.78       45.46      1.77 o 
   0   1   4      286.09      253.57      9.48 o 
   1   1   4      121.93      109.06      2.90 o 
   2   1   4        3.24        3.05      0.68 o 
   3   1   4      239.79      230.75      6.64 o 
   4   1   4        7.64        8.55      1.02 o 
   5   1   4        4.75        7.17      1.74 o 
   6   1   4       10.90       11.08      1.91 o 
   7   1   4       11.93       15.17      1.71 o 
 -11   2   4        0.66        0.95      0.79 o 
 -10   2   4        4.10        8.13      1.25 o 
  -9   2   4       71.25       65.16      2.76 o 
  -8   2   4        1.66        6.02      0.88 o 
  -7   2   4       69.98       66.09      1.43 o 
  -6   2   4      391.49      379.20      5.94 o 
  -5   2   4      331.77      329.14      5.10 o 
  -4   2   4       15.75       13.02      0.49 o 
  -3   2   4        3.50        5.98      0.34 o 
  -2   2   4      173.67      168.43      2.39 o 
  -1   2   4      101.19      104.24      1.34 o 
   0   2   4       83.68       82.55      2.77 o 
   1   2   4      468.95      473.29     20.41 o 
   2   2   4      170.53      168.91      4.99 o 
   3   2   4        0.59        0.01      0.47 o 
   4   2   4       91.89       89.54      4.85 o 
   5   2   4       51.12       51.92      3.21 o 
   6   2   4       27.01       21.23      2.10 o 
 -11   3   4       61.19       60.19      3.23 o 
 -10   3   4        0.02        1.40      0.79 o 
  -9   3   4       97.73       84.27      3.34 o 
  -8   3   4        0.29        2.30      1.46 o 
  -7   3   4       76.27       76.43      1.81 o 
  -6   3   4       39.81       33.10      1.05 o 
  -5   3   4        0.50        0.57      0.50 o 
  -4   3   4      172.57      170.74      2.93 o 
  -3   3   4      233.53      218.01      3.47 o 
  -2   3   4       52.03       60.56      1.08 o 
  -1   3   4      204.93      190.87      2.55 o 
   0   3   4      499.34      480.39     11.52 o 
   1   3   4        5.48        7.51      1.02 o 
   2   3   4      449.15      438.56     12.45 o 
   3   3   4       19.25       15.21      1.45 o 
   4   3   4       48.28       50.55      3.03 o 
   5   3   4        1.48        2.21      0.99 o 
   6   3   4        3.73        5.38      1.72 o 
 -11   4   4       23.27       19.14      1.90 o 
 -10   4   4        0.49        0.21      0.60 o 
  -9   4   4        1.83        4.15      1.74 o 
  -8   4   4       36.43       34.53      1.75 o 
  -7   4   4       27.31       28.48      1.19 o 
  -6   4   4      602.47      626.40     12.11 o 
  -5   4   4      599.91      605.89     14.64 o 
  -4   4   4       47.07       48.51      1.27 o 
  -3   4   4      165.91      173.44      3.18 o 
  -2   4   4       87.56       81.20      1.48 o 
  -1   4   4       14.40       15.66      1.05 o 
   0   4   4        5.29        8.73      0.93 o 
   1   4   4      101.08       99.00      3.71 o 
   2   4   4      102.90      103.79      4.15 o 
   3   4   4       32.81       35.94      2.85 o 
   4   4   4       29.84       32.18      2.19 o 
   5   4   4        2.37        4.36      1.21 o 
 -11   5   4        0.93        5.27      1.66 o 
 -10   5   4       31.87       27.52      1.86 o 
  -9   5   4       17.50       17.14      1.03 o 
  -8   5   4       58.39       59.12      2.46 o 
  -7   5   4      121.22      123.28      3.28 o 
  -6   5   4       41.60       43.81      1.55 o 
  -5   5   4        5.49        5.88      0.60 o 
  -4   5   4       64.22       69.08      1.73 o 
  -3   5   4       42.31       38.52      1.14 o 
  -2   5   4      103.54      103.83      2.25 o 
  -1   5   4        0.00        2.59      1.55 o 
   0   5   4       36.65       33.40      2.02 o 
   1   5   4        0.03        0.15      0.87 o 
   2   5   4       18.81       20.43      1.62 o 
   3   5   4       42.14       38.46      3.30 o 
   4   5   4        3.72        4.52      2.53 o 
 -11   6   4        3.13        3.91      1.45 o 
 -10   6   4        0.16        0.43      0.98 o 
  -9   6   4       29.41       29.25      1.77 o 
  -8   6   4       79.48       79.21      2.59 o 
  -7   6   4       16.33       17.95      1.23 o 
  -6   6   4       11.73       12.09      0.90 o 
  -5   6   4       29.99       33.08      1.24 o 
  -4   6   4       18.25       21.59      1.15 o 
  -3   6   4      105.01      120.83      2.80 o 
  -2   6   4        2.45        5.33      1.64 o 
  -1   6   4       84.63       82.73      3.55 o 
   0   6   4       78.52       77.62      3.33 o 
   1   6   4        1.95        3.83      0.97 o 
   2   6   4        4.75        5.59      1.23 o 
   3   6   4        5.17        7.34      1.32 o 
 -10   7   4        2.42        2.51      1.62 o 
  -9   7   4       14.85       15.84      1.52 o 
  -8   7   4       16.20       17.82      2.58 o 
  -7   7   4       76.03       82.14      3.37 o 
  -6   7   4       40.61       41.45      2.43 o 
  -5   7   4       10.13       12.81      0.94 o 
  -4   7   4       57.48       54.00      3.47 o 
  -3   7   4       48.45       43.30      3.08 o 
  -2   7   4       81.92       83.45      3.40 o 
  -1   7   4       20.56       26.68      1.87 o 
   0   7   4       15.16       12.56      1.77 o 
   1   7   4        3.55        4.47      1.03 o 
   2   7   4       13.18       16.19      1.88 o 
 -10   8   4       15.59       21.82      2.85 o 
  -9   8   4        0.12       -0.83      0.83 o 
  -8   8   4       78.16       82.61      4.24 o 
  -7   8   4      103.79      107.42      4.77 o 
  -6   8   4        1.01        0.70      0.47 o 
  -5   8   4        0.02        0.92      0.67 o 
  -4   8   4       49.75       43.95      1.62 o 
  -3   8   4       49.14       45.97      2.45 o 
  -2   8   4        0.01        2.30      2.49 o 
  -1   8   4       47.47       51.62      2.99 o 
   0   8   4       54.51       53.73      3.27 o 
   1   8   4       15.03       15.83      1.87 o 
  -9   9   4       25.29       26.29      3.10 o 
  -8   9   4        1.13        0.64      0.72 o 
  -7   9   4       13.51       13.46      1.53 o 
  -6   9   4       20.94       20.64      3.96 o 
  -5   9   4       10.88       12.89      2.13 o 
  -4   9   4        0.66        0.32      1.04 o 
  -3   9   4        8.95        8.21      1.20 o 
  -2   9   4        5.51        7.74      2.30 o 
  -1   9   4        0.09       -0.51      0.93 o 
  -7  10   4       23.21       20.42      3.32 o 
  -6  10   4        0.73        2.34      1.40 o 
  -5  10   4       18.75       30.11      3.79 o 
  -4  10   4       22.65       20.37      2.76 o 
  -2 -12   5        4.20        5.06      1.23 o 
  -1 -12   5        3.71        2.98      1.14 o 
   0 -12   5       18.58       18.22      1.88 o 
   1 -12   5       74.32       78.22      7.38 o 
   2 -12   5        1.92        2.53      2.62 o 
   3 -12   5        1.59        0.34      0.79 o 
   4 -12   5        5.83        6.88      1.32 o 
  -3 -11   5        0.98        1.37      0.92 o 
  -2 -11   5        1.50        2.40      0.84 o 
  -1 -11   5        2.13        3.03      0.97 o 
   0 -11   5        1.51        2.04      0.86 o 
   1 -11   5        1.62        2.08      0.83 o 
   2 -11   5       59.22       58.75      4.00 o 
   3 -11   5       47.69       52.50      3.09 o 
   4 -11   5        0.16        0.06      0.63 o 
   5 -11   5       17.74       14.65      2.70 o 
   6 -11   5        4.49        6.04      4.85 o 
  -5 -10   5        0.39        0.40      0.81 o 
  -4 -10   5       42.53       45.75      3.39 o 
  -3 -10   5       31.46       34.21      2.26 o 
  -2 -10   5       34.00       30.87      1.63 o 
  -1 -10   5       93.09       90.62      3.57 o 
   0 -10   5        0.69       -0.05      0.68 o 
   1 -10   5      108.19      104.49      4.30 o 
   2 -10   5       24.52       27.21      1.86 o 
   3 -10   5      106.43      101.75      4.49 o 
   4 -10   5       34.76       35.70      2.30 o 
   5 -10   5       40.01       39.52      2.53 o 
   6 -10   5       59.07       62.54      6.13 o 
  -6  -9   5        1.73        1.41      0.77 o 
  -5  -9   5       24.16       27.62      1.94 o 
  -4  -9   5       71.41       75.24      2.62 o 
  -3  -9   5        7.11        7.50      0.86 o 
  -2  -9   5      188.65      193.24      4.72 o 
  -1  -9   5      212.80      208.83      4.68 o 
   0  -9   5       17.89       19.42      1.48 o 
   1  -9   5       10.15        9.98      1.13 o 
   2  -9   5       88.96       90.98      3.93 o 
   3  -9   5       80.70       86.56      4.13 o 
   4  -9   5       41.54       44.25      3.87 o 
   5  -9   5        9.82        7.58      1.23 o 
   6  -9   5       39.06       39.40      2.74 o 
   7  -9   5       37.01       37.78      3.06 o 
  -7  -8   5        0.05        0.06      0.96 o 
  -6  -8   5       24.80       21.41      1.68 o 
  -5  -8   5       87.33       71.14      6.22 o 
  -4  -8   5       67.59       63.89      2.94 o 
  -3  -8   5      491.41      486.56     21.12 o 
  -2  -8   5        0.26        1.25      0.55 o 
  -1  -8   5        0.90        1.02      0.40 o 
   0  -8   5       46.03       39.08      1.98 o 
   1  -8   5      132.74      136.92      4.74 o 
   2  -8   5      253.85      254.54      7.87 o 
   3  -8   5        3.59        6.79      0.98 o 
   4  -8   5       38.47       36.57      2.29 o 
   5  -8   5       90.89       87.60      4.04 o 
   6  -8   5       39.24       46.21      3.11 o 
   7  -8   5       30.40       32.21      4.81 o 
  -8  -7   5       12.48       13.06      3.04 o 
  -7  -7   5       12.72       11.51      3.21 o 
  -6  -7   5       16.71       12.88      1.35 o 
  -5  -7   5      594.88      568.14     14.10 o 
  -4  -7   5       70.46       59.60      8.51 o 
  -3  -7   5       58.47       54.30      1.80 o 
  -2  -7   5       13.40       11.89      0.97 o 
  -1  -7   5       76.51       73.80      1.65 o 
   0  -7   5       94.76       83.58      1.97 o 
   1  -7   5       17.34       15.58      1.66 o 
   2  -7   5      200.82      198.41      6.28 o 
   3  -7   5      172.49      179.39      8.56 o 
   4  -7   5      144.26      150.86      8.28 o 
   5  -7   5        8.70        9.89      1.31 o 
   6  -7   5        2.27        3.67      2.66 o 
   7  -7   5        0.01        0.02      0.72 o 
  -9  -6   5        4.67        4.54      1.14 o 
  -8  -6   5        2.80        1.61      0.84 o 
  -7  -6   5       68.70       66.54      3.46 o 
  -6  -6   5        1.52        2.59      0.79 o 
  -5  -6   5        3.22        2.71      0.51 o 
  -4  -6   5        6.97        8.71      1.17 o 
  -3  -6   5        6.94        5.56      1.20 o 
  -2  -6   5      100.53       87.39      1.92 o 
  -1  -6   5      300.04      328.66      8.10 o 
   0  -6   5        3.32        3.51      0.50 o 
   1  -6   5      258.35      262.71     11.41 o 
   2  -6   5       95.70       93.66      4.70 o 
   3  -6   5       12.22       14.08      1.16 o 
   4  -6   5       39.13       42.33      2.10 o 
   5  -6   5       69.63       72.07      5.15 o 
   6  -6   5       80.35       84.71      5.62 o 
   7  -6   5        1.98        1.10      0.91 o 
   8  -6   5       11.38       11.53      2.76 o 
  -9  -5   5        0.15        0.02      0.66 o 
  -8  -5   5       41.71       42.78      3.21 o 
  -7  -5   5        0.13        0.60      0.58 o 
  -6  -5   5       20.20       18.97      1.31 o 
  -5  -5   5       74.20       67.17      1.54 o 
  -4  -5   5      252.12      245.62      4.40 o 
  -3  -5   5      899.88      914.88     14.64 o 
  -2  -5   5      703.60      700.33     11.15 o 
  -1  -5   5       65.27       68.18      1.42 o 
   0  -5   5       73.18       49.49      1.54 o 
   1  -5   5        0.24       -0.17      0.37 o 
   2  -5   5      171.91      161.91      2.70 o 
   3  -5   5       11.29       11.79      0.56 o 
   4  -5   5      131.37      136.33      6.63 o 
   5  -5   5      153.26      150.12      5.39 o 
   6  -5   5        6.85        7.38      1.11 o 
   7  -5   5        2.79        5.27      1.06 o 
   8  -5   5        0.43        6.89      2.34 o 
 -10  -4   5       58.42       61.08      4.06 o 
  -9  -4   5        0.85        2.14      0.87 o 
  -8  -4   5       61.59       54.18      4.42 o 
  -7  -4   5       66.87       59.53      2.59 o 
  -6  -4   5       46.76       47.62      2.02 o 
  -5  -4   5      320.80      309.80      8.83 o 
  -4  -4   5       62.84       59.78      1.15 o 
  -3  -4   5       47.72       56.26      1.15 o 
  -2  -4   5      136.55      154.13      3.39 o 
  -1  -4   5      462.09      458.23      6.81 o 
   0  -4   5      746.84      768.71     11.55 o 
   1  -4   5        6.76        6.74      1.17 o 
   2  -4   5      285.30      272.42     12.01 o 
   3  -4   5       60.24       60.62      3.10 o 
   4  -4   5       57.33       56.24      3.15 o 
   5  -4   5       14.86       12.20      1.05 o 
   6  -4   5       39.64       40.90      2.08 o 
   7  -4   5       38.31       34.41      3.62 o 
 -10  -3   5        0.36       -0.58      0.77 o 
  -9  -3   5       47.87       41.43      2.42 o 
  -8  -3   5        2.60        3.46      1.38 o 
  -7  -3   5      644.48      669.49     18.90 o 
  -6  -3   5      475.15      458.76     11.51 o 
  -5  -3   5      180.13      190.66      4.97 o 
  -4  -3   5       52.20       47.72      0.77 o 
  -3  -3   5       12.26       19.57      0.50 o 
  -2  -3   5     1524.71     1550.03     28.98 o 
  -1  -3   5      167.04      163.30      8.68 o 
   0  -3   5     1186.68     1221.23     18.43 o 
   1  -3   5      475.79      439.10      7.02 o 
   2  -3   5        2.47        4.09      1.07 o 
   3  -3   5        3.67        3.67      0.44 o 
   4  -3   5       11.23       12.31      0.99 o 
   5  -3   5       23.08       22.97      1.03 o 
   6  -3   5        4.40        6.49      0.68 o 
   7  -3   5       26.88       26.67      3.83 o 
 -11  -2   5        8.27        8.12      1.45 o 
 -10  -2   5        0.39        0.39      0.69 o 
  -9  -2   5       24.57       27.58      1.77 o 
  -8  -2   5       25.61       25.79      1.72 o 
  -7  -2   5        0.49        3.99      1.02 o 
  -6  -2   5      145.49      144.80      4.02 o 
  -5  -2   5       73.42       64.08      1.94 o 
  -4  -2   5      500.03      491.51      5.05 o 
  -3  -2   5      124.09      120.55      4.43 o 
  -2  -2   5       90.02      106.06      1.73 o 
  -1  -2   5      110.43      134.51      3.48 o 
   0  -2   5        0.74        2.04      1.38 o 
   1  -2   5        1.89        2.34      0.47 o 
   2  -2   5      509.74      533.56      9.88 o 
   3  -2   5      207.02      212.32      4.17 o 
   4  -2   5       20.74       22.06      1.25 o 
   5  -2   5        9.26        8.29      0.66 o 
   6  -2   5        0.12        0.15      0.53 o 
   7  -2   5        1.59        2.82      1.91 o 
 -11  -1   5       25.15       26.84      2.79 o 
 -10  -1   5       12.36       13.14      1.53 o 
  -9  -1   5        2.23        3.43      1.17 o 
  -8  -1   5       31.28       25.03      1.57 o 
  -7  -1   5        1.39        1.74      0.71 o 
  -6  -1   5      661.11      641.75     15.31 o 
  -5  -1   5       35.33       24.64      1.10 o 
  -4  -1   5      392.17      429.46      6.54 o 
  -3  -1   5       25.69       25.59      0.71 o 
  -2  -1   5        0.12        2.13      0.39 o 
  -1  -1   5      728.59      783.87     14.59 o 
   0  -1   5      339.36      346.19      5.12 o 
   1  -1   5      393.84      392.97      6.05 o 
   2  -1   5        5.07        3.76      0.54 o 
   3  -1   5       16.74       18.96      0.79 o 
   4  -1   5       19.49       19.67      1.53 o 
   5  -1   5       12.02       13.82      1.53 o 
   6  -1   5        4.01        4.17      1.30 o 
   7  -1   5       11.77       10.83      1.57 o 
 -11   0   5        0.26       -0.23      0.74 o 
 -10   0   5        7.72        7.01      1.19 o 
  -9   0   5        0.16       -0.23      0.68 o 
  -8   0   5       31.66       31.14      1.64 o 
  -7   0   5      126.99      111.04      3.58 o 
  -6   0   5       12.72       11.83      1.13 o 
  -5   0   5       53.57       43.50      0.61 o 
  -4   0   5        6.12        7.08      0.89 o 
  -3   0   5      373.97      406.20      6.96 o 
  -2   0   5       11.87       11.41      0.81 o 
  -1   0   5      214.79      237.29      3.73 o 
   0   0   5       17.25        8.74      0.39 o 
   1   0   5        1.46        1.85      0.43 o 
   2   0   5        5.03        6.33      0.74 o 
   3   0   5       27.88       27.07      3.02 o 
   4   0   5      142.10      135.61      4.92 o 
   5   0   5       15.18       12.99      1.35 o 
   6   0   5       14.91       15.67      1.85 o 
 -11   1   5        0.30        0.25      0.67 o 
 -10   1   5        3.12        7.62      1.20 o 
  -9   1   5       17.83       13.91      2.93 o 
  -8   1   5       41.15       36.49      1.93 o 
  -7   1   5       60.32       60.51      2.18 o 
  -6   1   5      369.06      354.82      7.16 o 
  -5   1   5      391.45      392.62      5.61 o 
  -4   1   5       48.74       55.67      1.13 o 
  -3   1   5      435.24      465.38      6.74 o 
  -2   1   5      725.21      724.33     10.25 o 
  -1   1   5       59.59       61.71      1.08 o 
   0   1   5      333.67      314.62      7.64 o 
   1   1   5      204.14      209.67      5.54 o 
   2   1   5       98.62       94.18      3.22 o 
   3   1   5      226.18      220.08      7.00 o 
   4   1   5       74.87       74.90      3.35 o 
   5   1   5      111.64      106.86      4.88 o 
   6   1   5       36.98       38.53      3.93 o 
 -12   2   5       10.93       12.54      1.59 o 
 -11   2   5       14.74       17.51      2.36 o 
 -10   2   5        1.06        1.49      0.96 o 
  -9   2   5       41.32       41.76      3.15 o 
  -8   2   5      432.22      418.54     11.69 o 
  -7   2   5      123.28      114.58      3.75 o 
  -6   2   5       20.26       18.10      1.19 o 
  -5   2   5       88.70       99.92      1.90 o 
  -4   2   5      110.89      111.28      2.01 o 
  -3   2   5       94.14      100.65      2.54 o 
  -2   2   5      206.31      206.66      3.76 o 
  -1   2   5     1064.16     1045.26     23.71 o 
   0   2   5      217.22      218.64      8.74 o 
   1   2   5      441.75      425.07     11.66 o 
   2   2   5       17.95       19.01      3.34 o 
   3   2   5       64.81       67.11      3.20 o 
   4   2   5       55.20       57.87      3.14 o 
   5   2   5        0.04       -0.44      0.82 o 
 -11   3   5        2.35        0.36      1.25 o 
 -10   3   5       34.60       40.53      2.31 o 
  -9   3   5       15.40       17.60      2.83 o 
  -8   3   5        6.44        6.21      1.06 o 
  -7   3   5      283.25      280.55      5.46 o 
  -6   3   5      820.63      798.86     14.44 o 
  -5   3   5      171.41      155.86      2.96 o 
  -4   3   5        0.89        1.80      0.32 o 
  -3   3   5       69.67       60.89      1.33 o 
  -2   3   5      275.26      249.55      4.99 o 
  -1   3   5      935.78      895.90     22.06 o 
   0   3   5      123.66      109.94      3.94 o 
   1   3   5      999.26     1058.23     31.11 o 
   2   3   5       70.68       68.61      3.00 o 
   3   3   5       10.65       10.63      1.23 o 
   4   3   5        0.00        1.34      0.94 o 
   5   3   5       14.98       18.49      2.31 o 
 -11   4   5       12.53       10.96      1.40 o 
 -10   4   5        1.08        2.20      0.93 o 
  -9   4   5        8.00        7.60      2.53 o 
  -8   4   5      415.09      406.43      8.73 o 
  -7   4   5      250.13      242.55      5.23 o 
  -6   4   5       61.92       62.33      1.72 o 
  -5   4   5      146.11      137.26      2.96 o 
  -4   4   5       16.72       14.04      1.93 o 
  -3   4   5      231.45      217.76      7.17 o 
  -2   4   5       98.62      107.13      4.90 o 
  -1   4   5      994.36      981.60     26.33 o 
   0   4   5      182.15      175.28      7.13 o 
   1   4   5        5.09        3.85      0.86 o 
   2   4   5        0.87        1.97      0.76 o 
   3   4   5        1.17        2.70      1.00 o 
   4   4   5       26.23       27.66      2.66 o 
 -11   5   5        1.45        0.72      1.06 o 
 -10   5   5       25.18       28.72      2.03 o 
  -9   5   5       56.05       67.25      4.21 o 
  -8   5   5       52.23       51.41      1.83 o 
  -7   5   5        3.17        5.11      0.96 o 
  -6   5   5      161.32      158.39      3.78 o 
  -5   5   5       68.85       70.18      1.97 o 
  -4   5   5       62.27       69.34      1.88 o 
  -3   5   5      209.44      193.14      3.82 o 
  -2   5   5      252.45      237.91      7.26 o 
  -1   5   5      211.55      205.74      8.84 o 
   0   5   5      101.07      101.78      4.08 o 
   1   5   5        0.98        0.79      0.77 o 
   2   5   5       26.03       26.62      3.62 o 
   3   5   5       18.95       18.17      1.86 o 
 -11   6   5        6.06        5.66      1.66 o 
 -10   6   5        0.34        1.36      1.11 o 
  -9   6   5        6.75        6.01      0.85 o 
  -8   6   5      114.34      114.47      3.51 o 
  -7   6   5      403.76      421.71     10.29 o 
  -6   6   5      173.39      178.94      4.69 o 
  -5   6   5       25.88       23.64      1.15 o 
  -4   6   5       27.69       30.01      1.19 o 
  -3   6   5        5.86        8.77      0.96 o 
  -2   6   5       16.06       18.37      1.47 o 
  -1   6   5        4.50        3.37      0.94 o 
   0   6   5       97.29       93.77      5.15 o 
   1   6   5       62.16       63.21      3.49 o 
   2   6   5        3.21        6.36      2.74 o 
 -10   7   5        0.16        0.38      0.98 o 
  -9   7   5       53.22       50.33      3.87 o 
  -8   7   5      102.65      107.69      3.60 o 
  -7   7   5       20.21       22.76      1.95 o 
  -6   7   5       32.49       33.19      1.56 o 
  -5   7   5       68.76       73.54      2.29 o 
  -4   7   5       30.91       30.38      2.00 o 
  -3   7   5        1.34        0.67      0.72 o 
  -2   7   5       67.52       64.00      6.04 o 
  -1   7   5      144.71      149.96      6.24 o 
   0   7   5       89.75      107.89      5.58 o 
   1   7   5        0.56        4.07      2.83 o 
  -9   8   5        5.29        4.59      1.40 o 
  -8   8   5       37.42       38.03      2.45 o 
  -7   8   5      125.22      137.08      4.48 o 
  -6   8   5       50.32       48.20      4.23 o 
  -5   8   5        0.04       -0.22      0.62 o 
  -4   8   5        9.41        7.99      1.09 o 
  -3   8   5       54.28       51.53      2.96 o 
  -2   8   5       26.93       31.73      2.89 o 
  -1   8   5       35.88       36.93      2.80 o 
  -8   9   5       11.00       12.33      2.55 o 
  -7   9   5        0.73        0.47      1.02 o 
  -6   9   5        0.12        0.38      0.98 o 
  -5   9   5        9.29        7.91      1.79 o 
  -4   9   5       42.83       47.08      5.85 o 
  -3   9   5        0.11        0.53      1.21 o 
  -2 -12   6       11.14        9.49      1.49 o 
  -1 -12   6       11.77       11.48      1.56 o 
   0 -12   6        6.46        8.14      2.08 o 
   1 -12   6        5.04        7.65      2.17 o 
   2 -12   6       17.45       17.51      5.06 o 
   3 -12   6        5.33        8.56      1.68 o 
   4 -12   6        0.49        0.67      0.95 o 
  -4 -11   6       27.87       25.99      2.98 o 
  -3 -11   6        0.02        0.25      0.66 o 
  -2 -11   6        6.27        5.87      1.03 o 
  -1 -11   6      121.24      120.71      4.98 o 
   0 -11   6        0.67        2.74      0.94 o 
   1 -11   6        6.43        9.52      1.27 o 
   2 -11   6        0.76        0.09      0.71 o 
   3 -11   6        0.80        0.80      0.87 o 
   4 -11   6       22.22       22.09      2.76 o 
   5 -11   6       42.73       39.27      4.40 o 
  -5 -10   6        3.06        6.34      3.34 o 
  -4 -10   6        4.32        6.46      0.92 o 
  -3 -10   6       11.52       14.52      1.12 o 
  -2 -10   6       91.84       91.96      3.75 o 
  -1 -10   6       89.04       91.84      4.14 o 
   0 -10   6        3.12        7.06      1.89 o 
   1 -10   6        0.62        1.53      0.74 o 
   2 -10   6        2.52        1.83      0.88 o 
   3 -10   6       66.97       62.80      3.16 o 
   4 -10   6        0.14        0.60      1.47 o 
   5 -10   6       23.56       25.04      2.23 o 
   6 -10   6       37.10       35.15      3.26 o 
  -7  -9   6        3.26        4.23      2.85 o 
  -6  -9   6        6.83        6.78      1.29 o 
  -5  -9   6       23.25       21.84      1.85 o 
  -4  -9   6       11.26       10.37      0.91 o 
  -3  -9   6       15.53       18.00      1.14 o 
  -2  -9   6        0.05       -0.42      0.42 o 
  -1  -9   6       18.69       18.18      1.31 o 
   0  -9   6        5.05        7.77      1.00 o 
   1  -9   6      178.95      165.91      5.97 o 
   2  -9   6       10.52       12.75      1.74 o 
   3  -9   6       12.07       13.88      3.25 o 
   4  -9   6       37.57       35.34      2.45 o 
   5  -9   6       24.12       25.48      2.02 o 
   6  -9   6        5.49        4.50      1.33 o 
  -8  -8   6        2.33        1.99      0.94 o 
  -7  -8   6        0.02       -0.06      0.69 o 
  -6  -8   6       48.37       43.68      4.19 o 
  -5  -8   6       40.99       39.74      2.70 o 
  -4  -8   6       77.14       82.16      3.39 o 
  -3  -8   6        1.02        2.13      0.71 o 
  -2  -8   6        7.35        7.40      1.25 o 
  -1  -8   6      230.88      209.30      5.42 o 
   0  -8   6       39.05       35.26      1.74 o 
   1  -8   6      145.27      126.77      4.32 o 
   2  -8   6      223.09      214.90     17.36 o 
   3  -8   6       42.04       37.61      2.96 o 
   4  -8   6        3.97        3.54      0.90 o 
   5  -8   6       18.30       12.71      1.47 o 
   6  -8   6       39.68       41.15      2.76 o 
   7  -8   6       44.19       44.05      5.17 o 
  -8  -7   6       19.26       20.99      1.86 o 
  -7  -7   6        3.48        4.74      1.70 o 
  -6  -7   6       33.01       28.95      3.34 o 
  -5  -7   6        2.93        4.03      0.59 o 
  -4  -7   6       91.31       70.47      9.41 o 
  -3  -7   6       14.78       13.11      1.60 o 
  -2  -7   6       20.33       19.58      0.84 o 
  -1  -7   6        1.37        0.59      0.29 o 
   0  -7   6      138.78      120.41      5.71 o 
   1  -7   6      210.73      207.41      6.14 o 
   2  -7   6        1.72        2.19      0.70 o 
   3  -7   6       11.99       13.57      1.38 o 
   4  -7   6       13.69       18.56      1.83 o 
   5  -7   6      119.45      122.47      5.26 o 
   6  -7   6        5.56        7.27      2.02 o 
   7  -7   6        0.33       -0.74      0.87 o 
  -9  -6   6       10.34        9.46      2.57 o 
  -8  -6   6        5.09        3.88      0.94 o 
  -7  -6   6      128.53      124.34      7.43 o 
  -6  -6   6      109.08       92.59      3.75 o 
  -5  -6   6      193.87      179.76      3.71 o 
  -4  -6   6      139.42      144.34      3.14 o 
  -3  -6   6       41.53       49.76      1.93 o 
  -2  -6   6       31.22       37.08      2.09 o 
  -1  -6   6      122.08      128.00      2.63 o 
   0  -6   6      362.58      392.72      6.77 o 
   1  -6   6        9.37        8.87      0.83 o 
   2  -6   6       12.84       12.32      1.32 o 
   3  -6   6      423.47      429.20     12.49 o 
   4  -6   6       45.68       44.46      2.57 o 
   5  -6   6        4.21        4.43      0.93 o 
   6  -6   6        1.02        3.48      2.89 o 
   7  -6   6       12.29       14.63      3.06 o 
 -10  -5   6       13.07       14.57      2.81 o 
  -9  -5   6       49.95       50.00      3.17 o 
  -8  -5   6       14.22       15.96      1.63 o 
  -7  -5   6       61.43       60.43      5.83 o 
  -6  -5   6      235.20      220.48      7.19 o 
  -5  -5   6      107.95      113.78      3.96 o 
  -4  -5   6       60.47       58.29      1.48 o 
  -3  -5   6       57.78       54.05      1.31 o 
  -2  -5   6       50.82       60.33      1.40 o 
  -1  -5   6      126.58      145.34      2.82 o 
   0  -5   6      115.73      126.34      2.98 o 
   1  -5   6      560.96      557.37      9.53 o 
   2  -5   6      429.62      406.45      7.35 o 
   3  -5   6       21.14       20.30      0.93 o 
   4  -5   6        0.09        0.26      0.32 o 
   5  -5   6        6.09        6.15      2.93 o 
   6  -5   6       25.04       22.69      1.82 o 
   7  -5   6       32.59       33.82      4.51 o 
 -10  -4   6        1.60        1.52      0.85 o 
  -9  -4   6        8.45        7.93      1.57 o 
  -8  -4   6       20.81       20.53      3.98 o 
  -7  -4   6      357.73      362.15     14.23 o 
  -6  -4   6       61.53       63.97      2.89 o 
  -5  -4   6      233.81      224.53      6.00 o 
  -4  -4   6      288.00      290.94      5.17 o 
  -3  -4   6       48.61       58.24      1.31 o 
  -2  -4   6       11.87       11.18      0.71 o 
  -1  -4   6      145.01      157.05      2.93 o 
   0  -4   6     2022.55     1964.94     48.98 o 
   1  -4   6      146.04      159.01      3.19 o 
   2  -4   6        2.79        4.92      0.51 o 
   3  -4   6       15.79       17.30      2.36 o 
   4  -4   6       11.05        9.93      0.78 o 
   5  -4   6        6.76        7.66      1.15 o 
   6  -4   6       18.76       16.72      2.59 o 
   7  -4   6      114.24       98.95      7.66 o 
 -11  -3   6        7.87        8.32      2.45 o 
 -10  -3   6       19.99       23.37      2.06 o 
  -9  -3   6       18.01       19.73      1.69 o 
  -8  -3   6       26.16       22.72      1.64 o 
  -7  -3   6      207.95      194.83      6.32 o 
  -6  -3   6      462.23      438.12     11.80 o 
  -5  -3   6      852.68      831.41     19.35 o 
  -4  -3   6        2.55        2.48      0.53 o 
  -3  -3   6        2.27        2.96      0.34 o 
  -2  -3   6       88.54       84.82      2.07 o 
  -1  -3   6      141.85      142.86      3.85 o 
   0  -3   6      217.11      224.48      4.05 o 
   1  -3   6      127.50      145.81      2.89 o 
   2  -3   6       69.99       69.87      1.77 o 
   3  -3   6       97.53       99.77      3.29 o 
   4  -3   6        5.90        4.78      0.77 o 
   5  -3   6       58.00       62.25      3.05 o 
   6  -3   6        0.49       -0.21      0.75 o 
   7  -3   6       13.51       15.35      2.72 o 
 -11  -2   6       64.63       71.72      3.84 o 
 -10  -2   6        0.06        0.70      1.15 o 
  -9  -2   6        9.47       11.80      2.13 o 
  -8  -2   6        8.55       10.13      1.28 o 
  -7  -2   6       96.63      100.77      3.45 o 
  -6  -2   6       72.03       74.07      2.69 o 
  -5  -2   6       33.97       42.50      1.70 o 
  -4  -2   6      211.57      199.00      5.01 o 
  -3  -2   6        1.91        1.78      0.52 o 
  -2  -2   6       37.78       40.27      2.45 o 
  -1  -2   6      162.34      183.73      4.55 o 
   0  -2   6       47.32       44.67      1.64 o 
   1  -2   6       79.86       76.16      1.67 o 
   2  -2   6        7.10        5.71      1.73 o 
   3  -2   6       24.86       26.22      1.00 o 
   4  -2   6       27.47       26.14      2.53 o 
   5  -2   6        5.92        6.99      1.30 o 
   6  -2   6       11.18       10.05      1.47 o 
 -11  -1   6        9.55       12.81      1.65 o 
 -10  -1   6        7.02        9.98      1.30 o 
  -9  -1   6       22.21       27.53      3.30 o 
  -8  -1   6       21.44       21.07      1.43 o 
  -7  -1   6       60.56       59.33      2.33 o 
  -6  -1   6       97.69       95.97      3.25 o 
  -5  -1   6        9.16        6.88      0.63 o 
  -4  -1   6        0.41       -0.14      0.18 o 
  -3  -1   6       29.05       38.26      0.99 o 
  -2  -1   6        0.19        2.18      0.65 o 
  -1  -1   6        4.26       12.39      1.31 o 
   0  -1   6       27.00       26.68      1.05 o 
   1  -1   6       48.39       53.34      1.21 o 
   2  -1   6        0.08        0.23      0.44 o 
   3  -1   6       19.60       22.51      1.41 o 
   4  -1   6        1.47        1.93      0.88 o 
   5  -1   6        4.83        6.20      1.17 o 
   6  -1   6       12.62       12.74      1.68 o 
 -11   0   6        2.68        5.71      2.02 o 
 -10   0   6       15.41       16.05      2.51 o 
  -9   0   6        0.71        1.12      0.68 o 
  -8   0   6        1.67        6.42      1.00 o 
  -7   0   6       40.21       40.37      2.09 o 
  -6   0   6       32.69       33.42      1.46 o 
  -5   0   6        0.12        0.26      0.31 o 
  -4   0   6       67.12       67.22      1.37 o 
  -3   0   6      278.55      331.04      5.34 o 
  -2   0   6       81.44       87.64      2.57 o 
  -1   0   6       24.54       26.38      0.76 o 
   0   0   6      467.86      446.61      8.73 o 
   1   0   6       46.01       51.19      2.24 o 
   2   0   6        1.84        3.63      2.25 o 
   3   0   6        2.19        2.03      0.71 o 
   4   0   6        0.05        0.87      0.96 o 
   5   0   6       38.68       36.04      3.06 o 
 -12   1   6       13.83       15.51      1.74 o 
 -11   1   6        1.52        1.10      0.87 o 
 -10   1   6        3.59        7.30      1.05 o 
  -9   1   6       59.72       59.63      2.75 o 
  -8   1   6       66.74       59.12      2.57 o 
  -7   1   6        0.51        0.89      0.58 o 
  -6   1   6      293.55      286.31      4.52 o 
  -5   1   6       64.04       74.50      1.49 o 
  -4   1   6       37.76       42.06      2.56 o 
  -3   1   6       11.51        9.10      0.61 o 
  -2   1   6      232.77      239.56      3.96 o 
  -1   1   6      439.20      426.73     10.12 o 
   0   1   6       19.89       18.07      1.26 o 
   1   1   6      140.19      136.15      4.56 o 
   2   1   6       13.91       10.87      1.51 o 
   3   1   6        0.96        0.24      0.65 o 
   4   1   6        0.03        0.62      0.83 o 
   5   1   6       10.78       11.23      3.40 o 
 -12   2   6        2.27        2.55      1.23 o 
 -11   2   6       27.54       27.44      2.18 o 
 -10   2   6        2.99        1.11      0.69 o 
  -9   2   6        0.06       -0.30      0.68 o 
  -8   2   6       13.02       14.48      1.22 o 
  -7   2   6       62.79       59.39      1.36 o 
  -6   2   6       76.16       74.95      1.70 o 
  -5   2   6        1.00        0.61      0.31 o 
  -4   2   6       43.22       37.61      2.04 o 
  -3   2   6        5.41        5.68      0.43 o 
  -2   2   6        5.16        3.45      0.50 o 
  -1   2   6       73.57       65.50      3.40 o 
   0   2   6      195.33      190.46      5.89 o 
   1   2   6      108.16      107.65      7.36 o 
   2   2   6       89.00       90.33      3.97 o 
   3   2   6        1.09        5.75      2.59 o 
   4   2   6        0.17       -0.23      1.30 o 
 -11   3   6       15.18       15.93      1.53 o 
 -10   3   6        0.00        0.44      0.78 o 
  -9   3   6        0.01        0.13      0.56 o 
  -8   3   6       70.14       74.04      4.64 o 
  -7   3   6       29.54       29.15      1.10 o 
  -6   3   6      418.77      408.79      7.80 o 
  -5   3   6      277.05      262.80      5.13 o 
  -4   3   6       13.18       12.81      0.84 o 
  -3   3   6       31.16       27.06      0.87 o 
  -2   3   6       72.35       69.65      2.88 o 
  -1   3   6        5.11        4.00      0.90 o 
   0   3   6      150.92      150.09      5.86 o 
   1   3   6       43.83       44.53      2.43 o 
   2   3   6       36.41       32.43      2.13 o 
   3   3   6        2.33        3.07      1.17 o 
   4   3   6        3.92        4.91      1.23 o 
 -11   4   6       13.78       19.15      2.01 o 
 -10   4   6        8.25        8.76      1.27 o 
  -9   4   6       22.35       22.10      3.30 o 
  -8   4   6        0.81        0.89      0.67 o 
  -7   4   6       17.11       19.78      0.97 o 
  -6   4   6        1.02        0.79      0.36 o 
  -5   4   6       14.19       12.84      0.70 o 
  -4   4   6      184.52      172.22      3.69 o 
  -3   4   6        2.15        3.85      0.83 o 
  -2   4   6      109.71      103.52      4.81 o 
  -1   4   6       86.00       86.74      3.39 o 
   0   4   6        0.02        0.69      0.71 o 
   1   4   6        0.45        0.09      0.63 o 
   2   4   6       19.13       18.73      2.55 o 
   3   4   6        0.02       -0.81      1.23 o 
 -11   5   6        0.74        1.15      1.11 o 
 -10   5   6        6.97        9.77      1.19 o 
  -9   5   6       14.60       14.23      1.44 o 
  -8   5   6       27.09       27.89      1.63 o 
  -7   5   6      137.55      135.31      3.71 o 
  -6   5   6        0.71        2.21      1.29 o 
  -5   5   6       20.48       21.06      0.96 o 
  -4   5   6       13.06       12.99      0.69 o 
  -3   5   6       68.35       76.58      3.17 o 
  -2   5   6        7.55        5.25      0.90 o 
  -1   5   6       44.68       46.15      2.83 o 
   0   5   6       49.29       49.91      2.78 o 
   1   5   6       11.46       12.98      1.47 o 
   2   5   6        0.01        3.68      1.81 o 
 -10   6   6        6.86        3.74      1.62 o 
  -9   6   6       30.96       29.98      3.30 o 
  -8   6   6       34.74       33.69      1.64 o 
  -7   6   6        3.33        2.91      0.65 o 
  -6   6   6        0.44        2.04      1.68 o 
  -5   6   6       64.97       70.05      3.09 o 
  -4   6   6       19.20       16.51      1.42 o 
  -3   6   6       18.17       17.06      1.41 o 
  -2   6   6       78.11       77.50      3.51 o 
  -1   6   6       51.12       47.99      2.91 o 
   0   6   6        3.23        3.54      1.02 o 
   1   6   6       12.98       17.80      2.49 o 
 -10   7   6       33.09       28.67      3.11 o 
  -8   7   6       35.32       27.15      4.89 o 
  -7   7   6       98.41      103.46      6.94 o 
  -6   7   6       17.30       16.96      1.43 o 
  -5   7   6       10.35       10.72      1.30 o 
  -4   7   6       81.19       78.89      7.11 o 
  -3   7   6      111.54      112.25      4.99 o 
  -2   7   6        5.28        5.81      1.21 o 
  -1   7   6        8.89       10.22      1.47 o 
  -8   8   6       16.54       16.12      1.56 o 
  -7   8   6        2.89        3.78      1.62 o 
  -6   8   6       12.90       13.96      3.13 o 
  -5   8   6        7.00        8.64      1.19 o 
  -4   8   6       13.58       16.14      1.88 o 
  -3   8   6        0.17        0.30      0.74 o 
  -2   8   6       19.71       17.08      2.17 o 
  -2 -12   7        4.02        7.45      1.44 o 
  -1 -12   7        0.16        0.32      0.88 o 
   0 -12   7        3.30        5.27      2.59 o 
   1 -12   7        4.47        5.16      1.29 o 
   2 -12   7        5.25        7.68      1.52 o 
   3 -12   7       15.90       16.40      1.86 o 
  -4 -11   7       10.39        9.31      2.47 o 
  -3 -11   7       17.70       20.96      1.83 o 
  -2 -11   7       25.03       22.35      1.78 o 
  -1 -11   7       74.95       77.50      3.74 o 
   0 -11   7        4.07        6.45      1.18 o 
   1 -11   7       39.65       33.74      2.50 o 
   2 -11   7       14.60       14.38      1.73 o 
   3 -11   7        1.38        0.07      0.74 o 
   4 -11   7        3.57        4.83      1.22 o 
  -6 -10   7        5.45        5.79      1.16 o 
  -5 -10   7        7.28        7.40      1.74 o 
  -4 -10   7       18.19       17.94      2.96 o 
  -3 -10   7        8.77       11.89      4.34 o 
  -2 -10   7        0.86        1.79      0.84 o 
  -1 -10   7       40.97       35.66      2.04 o 
   0 -10   7       68.68       62.79      3.04 o 
   1 -10   7        5.69        3.82      2.08 o 
   2 -10   7        0.00        0.44      0.76 o 
   3 -10   7        3.78        5.54      1.21 o 
   4 -10   7       13.37       11.70      1.54 o 
   5 -10   7        0.16        0.12      0.87 o 
  -7  -9   7        0.00        2.20      1.51 o 
  -6  -9   7       48.61       42.25      2.69 o 
  -5  -9   7       37.32       33.74      4.21 o 
  -4  -9   7        3.91        4.21      0.61 o 
  -3  -9   7        0.70       -0.27      0.44 o 
  -2  -9   7        9.34       10.14      1.31 o 
  -1  -9   7        1.94       -0.15      0.87 o 
   0  -9   7        3.06        1.80      0.89 o 
   1  -9   7       83.39       78.78      3.44 o 
   2  -9   7      166.72      169.17      6.42 o 
   3  -9   7        9.43        9.28      1.40 o 
   4  -9   7        1.12        1.63      1.06 o 
   5  -9   7        6.42        6.39      1.36 o 
  -8  -8   7        6.41        8.03      1.39 o 
  -7  -8   7       13.84       12.59      2.11 o 
  -6  -8   7        0.23       -0.08      1.04 o 
  -5  -8   7       81.57       67.57      2.98 o 
  -4  -8   7       63.30       61.23      3.28 o 
  -3  -8   7        3.23        2.82      0.45 o 
  -2  -8   7       35.91       26.76      1.05 o 
  -1  -8   7        6.18        5.09      0.50 o 
   0  -8   7       72.29       70.97      3.28 o 
   1  -8   7       37.18       38.50      2.43 o 
   2  -8   7        9.27       12.36      1.43 o 
   3  -8   7       58.26       54.41      2.92 o 
   4  -8   7        2.43        3.58      1.98 o 
   5  -8   7       20.30       17.45      1.71 o 
   6  -8   7        3.58        1.89      1.10 o 
  -8  -7   7        2.27        3.09      1.40 o 
  -7  -7   7        0.02        2.99      1.34 o 
  -6  -7   7        0.50       -0.28      1.13 o 
  -5  -7   7       52.82       53.55      2.57 o 
  -4  -7   7        6.38        7.94      1.39 o 
  -3  -7   7       18.20       19.17      0.96 o 
  -2  -7   7        9.26       10.16      1.10 o 
  -1  -7   7       27.65       28.11      1.02 o 
   0  -7   7       79.40       80.37      4.92 o 
   1  -7   7       49.69       52.97      2.70 o 
   2  -7   7      279.78      278.78     10.08 o 
   3  -7   7        0.13        0.98      1.74 o 
   4  -7   7       43.60       44.73      2.93 o 
   5  -7   7       18.85       15.85      1.68 o 
   6  -7   7        9.92        8.42      2.02 o 
  -9  -6   7        5.16        6.02      1.62 o 
  -8  -6   7        0.48        1.24      2.08 o 
  -7  -6   7        3.76        4.36      0.93 o 
  -6  -6   7       44.60       43.91      2.39 o 
  -5  -6   7       14.34       16.65      2.19 o 
  -4  -6   7       98.39       95.15      2.32 o 
  -3  -6   7      186.58      189.66      5.41 o 
  -2  -6   7       35.70       40.30      1.29 o 
  -1  -6   7        0.07        0.42      0.32 o 
   0  -6   7      116.63      107.60      2.49 o 
   1  -6   7       10.11        9.25      0.62 o 
   2  -6   7       36.14       37.75      2.89 o 
   3  -6   7       74.69       73.21      3.42 o 
   4  -6   7       69.61       62.10      5.21 o 
   5  -6   7       18.41       18.66      3.72 o 
   6  -6   7        6.85        7.36      2.04 o 
 -10  -5   7       29.16       29.27      5.38 o 
  -9  -5   7        0.27        1.87      0.85 o 
  -8  -5   7       29.53       26.33      1.89 o 
  -7  -5   7      173.61      178.69      7.12 o 
  -6  -5   7       39.32       39.46      2.20 o 
  -5  -5   7      233.50      236.74      7.34 o 
  -4  -5   7      135.66      133.34      2.86 o 
  -3  -5   7       17.55       17.27      1.06 o 
  -2  -5   7       59.41       51.41      1.45 o 
  -1  -5   7      140.11      156.67      4.88 o 
   0  -5   7      230.55      247.90      5.14 o 
   1  -5   7      613.07      512.29     64.85 o 
   2  -5   7       71.83       70.35      1.95 o 
   3  -5   7      114.17       95.17      3.15 o 
   4  -5   7       29.48       28.82      1.70 o 
   5  -5   7        0.40        0.59      0.61 o 
   6  -5   7       35.23       17.95      1.87 o 
 -10  -4   7       13.28       16.01      2.03 o 
  -9  -4   7       22.04       23.79      2.18 o 
  -8  -4   7        6.08        6.62      1.23 o 
  -7  -4   7      311.68      312.80      9.81 o 
  -6  -4   7      413.39      421.66     12.24 o 
  -5  -4   7       41.48       39.74      2.13 o 
  -4  -4   7        2.76        3.97      0.61 o 
  -3  -4   7      149.87      139.85      5.88 o 
  -2  -4   7       84.20       87.70      1.95 o 
  -1  -4   7      171.55      161.19      6.68 o 
   0  -4   7      246.89      261.73      7.51 o 
   1  -4   7      393.60      378.73     12.95 o 
   2  -4   7       62.07       58.99      1.66 o 
   3  -4   7       58.70       54.23      1.81 o 
   4  -4   7        0.40        1.95      0.93 o 
   5  -4   7       11.83       15.31      2.81 o 
   6  -4   7        1.47        2.72      1.36 o 
 -11  -3   7       29.93       31.97      3.30 o 
 -10  -3   7        0.24       -0.73      0.73 o 
  -9  -3   7       59.04       60.88      3.33 o 
  -8  -3   7       52.89       50.03      3.42 o 
  -7  -3   7        9.03        5.23      1.11 o 
  -6  -3   7       56.04       52.87      2.34 o 
  -5  -3   7        7.78        8.75      0.88 o 
  -4  -3   7      151.75      170.01      3.02 o 
  -3  -3   7      353.07      345.42     12.62 o 
  -2  -3   7       57.86       58.67      2.97 o 
  -1  -3   7      269.49      276.00      5.58 o 
   0  -3   7      199.79      186.46      7.03 o 
   1  -3   7       44.42       37.97      1.64 o 
   2  -3   7        0.04       -0.21      0.31 o 
   3  -3   7        9.86       11.04      0.78 o 
   4  -3   7       28.04       27.89      1.79 o 
   5  -3   7       34.73       32.25      5.30 o 
   6  -3   7        9.69       12.08      2.93 o 
 -11  -2   7       10.49       15.24      1.86 o 
 -10  -2   7       31.28       36.61      2.64 o 
  -9  -2   7       34.63       33.89      3.02 o 
  -8  -2   7       74.01       72.25      3.06 o 
  -7  -2   7        0.55        0.37      0.56 o 
  -6  -2   7      286.52      288.65      7.97 o 
  -5  -2   7       39.09       38.06      1.68 o 
  -4  -2   7       21.30       22.35      0.74 o 
  -3  -2   7        3.66        5.71      0.67 o 
  -2  -2   7      405.53      400.15      7.31 o 
  -1  -2   7      507.02      458.80     50.67 o 
   0  -2   7        0.71        3.01      0.70 o 
   1  -2   7       49.09       51.90      1.48 o 
   2  -2   7       10.51        9.98      2.08 o 
   3  -2   7       20.29       17.82      1.35 o 
   4  -2   7        0.64        0.19      0.66 o 
   5  -2   7       18.01       13.65      1.64 o 
 -11  -1   7        0.01       -0.82      1.04 o 
 -10  -1   7        0.12        0.67      0.68 o 
  -9  -1   7       16.83       13.32      1.59 o 
  -8  -1   7      135.18      141.50     10.77 o 
  -7  -1   7      382.59      377.21     10.80 o 
  -6  -1   7      183.69      163.66      5.58 o 
  -5  -1   7       54.18       53.71      1.13 o 
  -4  -1   7       37.14       47.25      1.16 o 
  -3  -1   7      172.19      189.57      5.22 o 
  -2  -1   7      243.46      237.98      5.76 o 
  -1  -1   7        4.57        6.19      0.72 o 
   0  -1   7      227.26      231.40      5.07 o 
   1  -1   7      150.72      140.18      4.74 o 
   2  -1   7       12.98       10.40      3.10 o 
   3  -1   7        2.55        4.41      1.32 o 
   4  -1   7       14.90       16.75      1.48 o 
   5  -1   7       33.00       32.54      2.59 o 
 -11   0   7        9.59       10.50      1.80 o 
 -10   0   7        1.46        0.53      0.83 o 
  -9   0   7      155.84      152.12      5.92 o 
  -8   0   7      375.80      355.34     11.19 o 
  -7   0   7       28.66       25.71      1.91 o 
  -6   0   7      100.72       94.83      3.34 o 
  -5   0   7      171.41      181.29      3.23 o 
  -4   0   7        3.11        3.61      0.42 o 
  -3   0   7        4.86        5.00      0.59 o 
  -2   0   7      233.46      238.37      4.50 o 
  -1   0   7      731.79      706.36     11.98 o 
   0   0   7      109.58      104.17      3.55 o 
   1   0   7       45.00       45.91      2.15 o 
   2   0   7       16.97       13.84      1.52 o 
   3   0   7        0.25       -0.24      0.62 o 
   4   0   7        0.09        0.73      0.83 o 
 -11   1   7       19.51       18.30      1.93 o 
 -10   1   7        6.67        7.15      1.25 o 
  -9   1   7        0.56       -0.47      0.59 o 
  -8   1   7       28.54       26.41      2.49 o 
  -7   1   7      467.61      467.59     13.10 o 
  -6   1   7      282.14      262.22      4.88 o 
  -5   1   7       15.43       16.64      0.73 o 
  -4   1   7       18.26       16.69      0.67 o 
  -3   1   7        9.46        9.07      1.68 o 
  -2   1   7       18.60       15.28      0.61 o 
  -1   1   7        4.53        4.99      0.76 o 
   0   1   7      159.97      150.11      4.95 o 
   1   1   7      209.27      210.35      7.29 o 
   2   1   7        8.18       11.27      3.64 o 
   3   1   7       22.80       26.92      1.97 o 
   4   1   7       56.10       52.97      3.23 o 
 -11   2   7        0.67        1.87      1.96 o 
 -10   2   7        4.29        5.44      1.17 o 
  -9   2   7        9.71       14.33      2.40 o 
  -8   2   7      239.13      236.44      8.06 o 
  -7   2   7        7.92        7.85      0.73 o 
  -6   2   7      225.19      214.99      4.44 o 
  -5   2   7      131.06      129.47      2.92 o 
  -4   2   7        8.18        8.71      1.17 o 
  -3   2   7       35.54       35.12      1.99 o 
  -2   2   7       79.77       78.78      2.91 o 
  -1   2   7      534.79      510.01     17.48 o 
   0   2   7        4.76        4.32      0.93 o 
   1   2   7       72.87       72.69      4.79 o 
   2   2   7      117.85      123.24      5.41 o 
   3   2   7        2.51        3.79      1.08 o 
 -11   3   7       10.68       10.71      1.44 o 
 -10   3   7       23.84       23.92      4.10 o 
  -9   3   7        0.17        0.40      1.34 o 
  -8   3   7       37.65       34.93      4.02 o 
  -7   3   7       28.18       26.78      1.04 o 
  -6   3   7        0.99        3.60      1.12 o 
  -5   3   7       34.44       32.79      1.23 o 
  -4   3   7       24.00       20.28      1.06 o 
  -3   3   7      468.92      446.15     12.65 o 
  -2   3   7       45.05       49.57      5.51 o 
  -1   3   7       37.64       36.95      2.03 o 
   0   3   7        3.65        4.10      0.88 o 
   1   3   7        2.25        4.54      1.38 o 
   2   3   7        0.52        1.64      0.84 o 
   3   3   7        0.74        1.23      0.90 o 
 -11   4   7        0.43        1.12      0.90 o 
 -10   4   7       28.44       30.58      2.51 o 
  -9   4   7       23.19       25.89      1.86 o 
  -8   4   7       49.67       47.31      3.13 o 
  -7   4   7       49.06       45.35      1.70 o 
  -6   4   7        6.37        7.75      0.69 o 
  -5   4   7      131.20      125.95      4.10 o 
  -4   4   7       81.14       84.94      3.60 o 
  -3   4   7      114.14      108.78      3.99 o 
  -2   4   7       85.42       83.42      3.37 o 
  -1   4   7      128.81      131.23      5.40 o 
   0   4   7       43.02       41.80      2.47 o 
   1   4   7        6.17        7.46      1.27 o 
   2   4   7        5.15        3.68      1.11 o 
 -11   5   7        6.26        5.19      1.96 o 
 -10   5   7        6.23        4.92      1.10 o 
  -9   5   7       16.71       14.15      1.59 o 
  -8   5   7        6.42        5.70      0.74 o 
  -7   5   7      109.14      104.78      4.26 o 
  -6   5   7      118.31      114.74      3.23 o 
  -5   5   7       41.58       44.57      2.33 o 
  -4   5   7        1.09        2.46      0.73 o 
  -3   5   7       39.35       40.08      2.39 o 
  -2   5   7      138.47      137.96      9.62 o 
  -1   5   7        9.51       10.42      1.50 o 
   0   5   7        3.83        2.44      1.12 o 
   1   5   7       12.83       14.67      1.86 o 
 -10   6   7        5.06        3.79      1.70 o 
  -9   6   7       14.06       14.91      2.32 o 
  -8   6   7      180.65      172.27      6.60 o 
  -7   6   7        6.18        8.11      1.60 o 
  -6   6   7       21.87       18.82      1.56 o 
  -5   6   7       14.37       16.04      1.98 o 
  -4   6   7      100.96       92.25      4.18 o 
  -3   6   7       83.82       86.49      3.89 o 
  -2   6   7        2.32        3.36      0.98 o 
  -1   6   7      133.06      135.49      9.58 o 
  -9   7   7       34.08       30.41      2.89 o 
  -8   7   7       15.58       15.18      2.17 o 
  -7   7   7       69.70       71.49      5.94 o 
  -6   7   7       35.32       33.68      5.25 o 
  -5   7   7        7.33        9.66      1.53 o 
  -4   7   7        0.75        0.94      0.83 o 
  -3   7   7       23.33       21.27      2.10 o 
  -2   7   7       70.43       76.76      4.45 o 
  -6   8   7        0.47        1.88      0.91 o 
  -2 -12   8       39.97       38.88      3.87 o 
  -1 -12   8       69.73       60.97      3.91 o 
   0 -12   8        4.76        6.70      1.28 o 
   1 -12   8       38.70       46.85      3.72 o 
  -4 -11   8       14.64       11.87      2.89 o 
  -3 -11   8       26.72       32.33      3.53 o 
  -2 -11   8       12.74       11.44      1.62 o 
  -1 -11   8       60.96       58.51      3.43 o 
   0 -11   8       54.48       59.66      3.53 o 
   1 -11   8       16.71       19.64      2.31 o 
   2 -11   8        4.30        3.87      1.25 o 
   3 -11   8       11.73       12.36      1.67 o 
  -6 -10   8       36.54       29.48      3.57 o 
  -5 -10   8      113.76      114.15      8.00 o 
  -4 -10   8        1.90        2.76      1.74 o 
  -3 -10   8        4.24        4.77      1.17 o 
  -2 -10   8        3.50        2.44      0.87 o 
  -1 -10   8       15.09       12.88      1.49 o 
   0 -10   8        0.03       -0.91      0.91 o 
   1 -10   8      135.61      125.31      5.34 o 
   2 -10   8       43.77       48.98      3.41 o 
   3 -10   8        0.08        0.97      0.94 o 
   4 -10   8        0.31        0.14      0.71 o 
  -7  -9   8       42.39       42.57      2.66 o 
  -6  -9   8        0.10        0.97      0.71 o 
  -5  -9   8       63.18       57.48      3.05 o 
  -4  -9   8       20.60       21.16      1.53 o 
  -3  -9   8        0.01        0.37      0.65 o 
  -2  -9   8        0.16        0.07      0.57 o 
  -1  -9   8      102.37       94.91      4.23 o 
   0  -9   8       33.94       40.17      2.28 o 
   1  -9   8        0.90        5.48      3.00 o 
   2  -9   8       17.02       15.16      1.57 o 
   3  -9   8       28.25       30.66      2.54 o 
   4  -9   8        1.94        2.30      1.40 o 
  -8  -8   8        0.59        3.26      2.42 o 
  -7  -8   8        0.80        1.04      2.36 o 
  -6  -8   8       18.39       18.64      1.72 o 
  -5  -8   8       24.37       25.26      1.81 o 
  -4  -8   8       10.46       12.19      1.18 o 
  -3  -8   8       56.86       49.67      1.78 o 
  -2  -8   8        0.07        0.27      0.47 o 
  -1  -8   8        2.98        4.22      0.93 o 
   0  -8   8        1.21       -0.43      0.74 o 
   1  -8   8       27.88       30.30      2.09 o 
   2  -8   8       31.55       37.76      4.30 o 
   3  -8   8       23.84       23.28      3.34 o 
   4  -8   8        1.63        3.33      1.08 o 
   5  -8   8       12.27       15.06      4.17 o 
  -9  -7   8        0.54        0.40      0.77 o 
  -8  -7   8       16.65       15.08      1.63 o 
  -7  -7   8       27.08       24.36      1.86 o 
  -6  -7   8       28.72       32.30      1.96 o 
  -5  -7   8       17.19       16.65      3.57 o 
  -4  -7   8      121.34      118.18      3.05 o 
  -3  -7   8       18.98       22.46      1.08 o 
  -2  -7   8       20.94       19.14      1.19 o 
  -1  -7   8      130.00      128.89      3.18 o 
   0  -7   8       53.61       52.85      4.08 o 
   1  -7   8       80.07       81.65      3.32 o 
   2  -7   8        5.62        7.18      1.08 o 
   3  -7   8       96.18       92.62      4.23 o 
   4  -7   8       30.68       33.12      2.59 o 
   5  -7   8        7.70       11.82      2.76 o 
  -9  -6   8       28.62       28.91      2.43 o 
  -8  -6   8        1.63        3.33      1.87 o 
  -7  -6   8        0.02        1.01      0.78 o 
  -6  -6   8       56.69       55.65      2.79 o 
  -5  -6   8       55.43       56.52      2.45 o 
  -4  -6   8        1.50        1.05      0.44 o 
  -3  -6   8      151.89      148.59      5.58 o 
  -2  -6   8       92.98       96.01      2.59 o 
  -1  -6   8      158.91      167.43      4.00 o 
   0  -6   8      200.24      201.45      4.71 o 
   1  -6   8      191.81      188.86      8.33 o 
   2  -6   8       31.94       32.71      2.23 o 
   3  -6   8        1.83        3.85      1.02 o 
   4  -6   8        2.92        5.15      1.13 o 
   5  -6   8       19.47       24.29      3.15 o 
 -10  -5   8        0.02        2.14      1.10 o 
  -9  -5   8        0.57       -0.37      0.78 o 
  -8  -5   8      110.38      108.58      6.96 o 
  -7  -5   8      286.28      267.16      9.25 o 
  -6  -5   8       66.27       73.43      3.09 o 
  -5  -5   8       34.82       37.09      1.90 o 
  -4  -5   8       53.80       55.31      1.58 o 
  -3  -5   8       42.16       40.81      1.74 o 
  -2  -5   8      224.35      217.34      4.80 o 
  -1  -5   8      695.21      735.74     15.52 o 
   0  -5   8     1081.62     1012.25     32.09 o 
   1  -5   8       48.55       48.03      2.10 o 
   2  -5   8        0.67        0.44      0.42 o 
   3  -5   8        0.93        2.92      2.68 o 
   4  -5   8        5.77        7.10      1.57 o 
   5  -5   8       33.54       31.77      3.15 o 
 -10  -4   8       20.24       23.58      2.38 o 
  -9  -4   8       66.51       69.63      3.67 o 
  -8  -4   8        0.01        0.25      0.63 o 
  -7  -4   8       90.54       97.67      3.96 o 
  -6  -4   8      229.72      216.85      6.73 o 
  -5  -4   8      109.70      113.98      8.92 o 
  -4  -4   8       89.91       93.35      2.26 o 
  -3  -4   8       61.63       63.60      4.68 o 
  -2  -4   8      550.71      516.69     18.22 o 
  -1  -4   8       16.08       16.43      1.43 o 
   0  -4   8       15.57       15.96      1.40 o 
   1  -4   8       23.09       26.41      2.29 o 
   2  -4   8       27.72       33.19      1.25 o 
   3  -4   8       19.52       20.31      1.60 o 
   4  -4   8        4.41        6.34      1.83 o 
   5  -4   8       18.50       18.76      2.89 o 
 -11  -3   8       53.86       56.46      4.23 o 
 -10  -3   8        6.07       11.34      1.67 o 
  -9  -3   8        2.26        4.84      1.64 o 
  -8  -3   8        0.01        0.30      0.62 o 
  -7  -3   8      170.32      155.08      5.57 o 
  -6  -3   8      146.64      149.67      7.03 o 
  -5  -3   8       49.37       49.76      2.16 o 
  -4  -3   8      636.70      610.02     20.65 o 
  -3  -3   8        0.04        0.43      0.38 o 
  -2  -3   8       59.84       59.11      1.70 o 
  -1  -3   8       70.25       69.08      2.01 o 
   0  -3   8      133.44      127.10      8.20 o 
   1  -3   8      145.95      142.74      3.42 o 
   2  -3   8        0.12        0.66      0.60 o 
   3  -3   8       83.56       78.51      3.51 o 
   4  -3   8        5.31        7.17      1.19 o 
   5  -3   8        4.84        8.55      2.08 o 
 -11  -2   8        6.57        7.32      1.70 o 
 -10  -2   8        7.94        9.33      2.06 o 
  -9  -2   8       39.82       39.86      2.57 o 
  -8  -2   8       74.65       73.37      5.34 o 
  -7  -2   8       49.04       44.71      4.23 o 
  -6  -2   8      206.48      214.21     10.27 o 
  -5  -2   8       65.25       57.56      1.39 o 
  -4  -2   8       39.28       40.29      1.23 o 
  -3  -2   8        0.10        0.97      0.51 o 
  -2  -2   8        1.80        2.54      0.46 o 
  -1  -2   8       96.83      101.31      3.41 o 
   0  -2   8      182.43      161.92      5.39 o 
   1  -2   8        1.44        2.99      2.42 o 
   2  -2   8        8.82       12.50      1.35 o 
   3  -2   8       12.43       10.78      1.34 o 
   4  -2   8        0.94        0.32      1.08 o 
 -11  -1   8       28.39       29.04      2.72 o 
 -10  -1   8       22.42       23.16      1.89 o 
  -9  -1   8       40.45       43.06      2.98 o 
  -8  -1   8       44.40       42.31      2.54 o 
  -7  -1   8       35.44       40.32      4.42 o 
  -6  -1   8      159.24      162.08      5.21 o 
  -5  -1   8        7.56        7.17      1.34 o 
  -4  -1   8       22.71       21.09      0.91 o 
  -3  -1   8       35.74       38.34      1.62 o 
  -2  -1   8      192.14      180.93      3.93 o 
  -1  -1   8      133.82      132.98      3.08 o 
   0  -1   8       20.40       17.24      1.42 o 
   1  -1   8        2.27        4.42      0.84 o 
   2  -1   8        9.25       11.39      1.66 o 
   3  -1   8        0.24        0.79      0.78 o 
   4  -1   8       18.36       18.11      2.25 o 
 -11   0   8        8.71       13.76      1.98 o 
 -10   0   8        1.98        2.49      1.19 o 
  -9   0   8       33.07       31.54      5.04 o 
  -8   0   8       55.15       52.88      2.77 o 
  -7   0   8       49.43       46.89      2.77 o 
  -6   0   8        0.38        0.69      0.59 o 
  -5   0   8       38.09       36.35      1.14 o 
  -4   0   8      103.10      102.67      2.47 o 
  -3   0   8        9.21        8.91      2.04 o 
  -2   0   8       81.32       75.35      2.06 o 
  -1   0   8       14.86       18.12      1.37 o 
   0   0   8       15.52       15.21      1.26 o 
   1   0   8       25.63       24.21      1.82 o 
   2   0   8        0.24        0.12      1.72 o 
   3   0   8       12.39       13.78      1.56 o 
 -11   1   8       36.36       39.20      3.85 o 
 -10   1   8       21.68       27.39      2.23 o 
  -9   1   8        3.83        4.11      0.96 o 
  -8   1   8       16.35       17.46      2.42 o 
  -7   1   8       11.51       12.78      1.33 o 
  -6   1   8      151.68      152.08      3.35 o 
  -5   1   8       91.24       93.59      2.41 o 
  -4   1   8       37.23       31.59      1.62 o 
  -3   1   8       39.43       38.31      1.22 o 
  -2   1   8       21.74       24.01      2.15 o 
  -1   1   8       16.10       16.48      1.56 o 
   0   1   8        5.28        4.77      0.97 o 
   1   1   8       88.49       92.89      4.30 o 
   2   1   8        7.76        6.44      1.46 o 
   3   1   8        6.01        5.93      1.68 o 
 -11   2   8       10.65       14.13      1.64 o 
 -10   2   8        3.39        4.93      1.57 o 
  -9   2   8       12.73       11.03      2.04 o 
  -8   2   8       18.72       19.02      1.57 o 
  -7   2   8        5.85        6.74      0.98 o 
  -6   2   8      164.81      156.49      4.13 o 
  -5   2   8      137.95      138.19      3.41 o 
  -4   2   8       43.63       39.37      2.63 o 
  -3   2   8       44.88       45.31      2.14 o 
  -2   2   8       14.80       15.16      1.26 o 
  -1   2   8       36.01       37.34      2.13 o 
   0   2   8        1.98        3.98      1.13 o 
   1   2   8       46.04       46.79      3.01 o 
   2   2   8        2.32        1.26      0.96 o 
 -11   3   8        0.82        0.24      0.81 o 
 -10   3   8       13.94       17.97      2.70 o 
  -9   3   8       57.68       54.88      2.77 o 
  -8   3   8        7.47        7.07      1.15 o 
  -7   3   8        0.07        0.60      0.44 o 
  -6   3   8        0.81        0.17      0.50 o 
  -5   3   8        5.69        3.95      0.98 o 
  -4   3   8        0.00       -0.03      0.53 o 
  -3   3   8        0.13       -0.23      1.19 o 
  -2   3   8      115.96      110.62      4.51 o 
  -1   3   8       20.23       17.62      1.53 o 
   0   3   8        4.76        5.86      1.09 o 
   1   3   8        5.74        8.22      1.39 o 
 -11   4   8       10.96        7.38      1.34 o 
 -10   4   8        5.50        3.09      1.34 o 
  -9   4   8        3.32        5.22      1.05 o 
  -8   4   8       12.77       10.80      1.68 o 
  -7   4   8       46.07       42.59      1.64 o 
  -6   4   8       29.86       27.49      1.79 o 
  -5   4   8        3.57        4.33      0.87 o 
  -4   4   8       40.97       40.92      2.11 o 
  -3   4   8       60.38       59.36      3.87 o 
  -2   4   8       47.18       48.40      3.14 o 
  -1   4   8        6.57        6.79      1.28 o 
   0   4   8       43.85       38.98      3.85 o 
 -10   5   8        1.22        1.22      0.88 o 
  -9   5   8       28.60       29.21      2.12 o 
  -8   5   8       21.10       23.96      1.83 o 
  -7   5   8        2.33        4.01      1.09 o 
  -6   5   8       41.80       40.05      4.36 o 
  -5   5   8       83.46       83.27      3.65 o 
  -4   5   8       31.56       31.15      2.59 o 
  -3   5   8       16.70       14.04      1.59 o 
  -2   5   8       28.45       28.42      3.11 o 
  -1   5   8       47.74       53.05      3.67 o 
  -9   6   8       19.32       17.91      3.10 o 
  -8   6   8        5.45        7.53      1.83 o 
  -7   6   8      181.74      180.94      7.21 o 
  -6   6   8       15.18       15.82      1.58 o 
  -5   6   8       24.24       22.74      1.82 o 
  -4   6   8       45.60       43.85      3.32 o 
  -3   6   8       57.36       60.14      3.92 o 
  -7   7   8        1.23        0.09      0.94 o 
  -6   7   8       35.06       31.55      2.40 o 
  -4 -11   9        8.55        4.13      2.25 o 
  -3 -11   9       14.46       17.69      2.72 o 
  -2 -11   9        7.53        8.57      1.55 o 
  -1 -11   9        0.52        0.69      0.79 o 
   0 -11   9        2.60        0.35      0.84 o 
   1 -11   9       24.10       30.39      2.70 o 
   2 -11   9       34.06       37.44      3.13 o 
  -5 -10   9       30.09       31.39      3.70 o 
  -4 -10   9       22.14       21.01      3.45 o 
  -3 -10   9        0.08        1.32      1.57 o 
  -2 -10   9        6.14        6.09      2.79 o 
  -1 -10   9        0.02        0.85      0.87 o 
   0 -10   9       13.40       14.19      1.56 o 
   1 -10   9        0.00        2.43      1.04 o 
   2 -10   9       34.14       32.29      3.28 o 
   3 -10   9        2.09        2.10      2.06 o 
  -7  -9   9        1.49        5.43      1.12 o 
  -6  -9   9        1.46        1.49      0.79 o 
  -5  -9   9        0.64        2.12      0.75 o 
  -4  -9   9       11.42       11.34      1.22 o 
  -3  -9   9        4.03        2.61      0.83 o 
  -2  -9   9        0.73       -0.29      0.66 o 
  -1  -9   9        3.78        6.07      1.22 o 
   0  -9   9        3.03        0.78      0.91 o 
   1  -9   9        0.36        0.05      0.74 o 
   2  -9   9        3.39        5.92      1.16 o 
   3  -9   9        3.28        6.08      1.34 o 
  -8  -8   9        3.78        5.48      2.51 o 
  -7  -8   9       15.36       16.41      1.85 o 
  -6  -8   9        1.96        6.48      1.53 o 
  -5  -8   9        9.37        8.83      1.15 o 
  -4  -8   9        0.96        0.32      0.87 o 
  -3  -8   9       68.20       64.63      3.15 o 
  -2  -8   9        1.71        1.30      0.51 o 
  -1  -8   9       25.25       30.64      2.27 o 
   0  -8   9        7.10        7.90      1.16 o 
   1  -8   9        0.03        0.06      0.58 o 
   2  -8   9        0.24        1.02      0.91 o 
   3  -8   9        0.92        1.25      0.81 o 
   4  -8   9       12.10       17.70      2.16 o 
  -8  -7   9        1.29        1.89      1.06 o 
  -7  -7   9        3.11        6.83      2.57 o 
  -6  -7   9       16.91       17.67      1.94 o 
  -5  -7   9       17.05       20.29      2.04 o 
  -4  -7   9        1.87        2.31      1.09 o 
  -3  -7   9       42.94       42.75      1.66 o 
  -2  -7   9       55.98       57.65      2.00 o 
  -1  -7   9       27.14       31.94      1.41 o 
   0  -7   9        0.33        0.74      0.74 o 
   1  -7   9        6.80        6.78      2.21 o 
   2  -7   9        4.76        5.42      1.07 o 
   3  -7   9        0.00        1.95      0.92 o 
   4  -7   9        0.01        0.64      1.23 o 
  -9  -6   9        0.02       -0.55      0.87 o 
  -8  -6   9        4.64        5.30      1.19 o 
  -7  -6   9      178.62      171.45     10.77 o 
  -6  -6   9       54.66       60.09      3.17 o 
  -5  -6   9       19.98       21.31      1.50 o 
  -4  -6   9        4.58        5.65      0.59 o 
  -3  -6   9        0.02       -0.44      0.44 o 
  -2  -6   9        2.66        3.24      0.53 o 
  -1  -6   9        5.26        4.61      0.85 o 
   0  -6   9      266.31      254.35      6.17 o 
   1  -6   9      124.37      113.33      6.19 o 
   2  -6   9       11.97       11.75      1.21 o 
   3  -6   9        5.26        7.85      1.19 o 
   4  -6   9       17.98       21.39      3.06 o 
 -10  -5   9        1.47        0.02      0.79 o 
  -9  -5   9       26.34       29.13      2.42 o 
  -8  -5   9       13.51       13.87      1.51 o 
  -7  -5   9       63.28       59.37      4.74 o 
  -6  -5   9      107.32      102.57      4.17 o 
  -5  -5   9        3.49        6.24      1.70 o 
  -4  -5   9       87.69       80.84      2.28 o 
  -3  -5   9        4.93        6.30      0.91 o 
  -2  -5   9        4.16        7.27      2.16 o 
  -1  -5   9      335.97      333.74     14.40 o 
   0  -5   9        6.90        4.54      0.66 o 
   1  -5   9       62.65       57.07      1.99 o 
   2  -5   9       40.53       40.82      1.73 o 
   3  -5   9        2.74        1.62      1.11 o 
   4  -5   9        0.53        3.36      1.70 o 
 -10  -4   9        0.52       -0.13      0.78 o 
  -9  -4   9        2.56        4.06      1.15 o 
  -8  -4   9        0.03       -0.33      0.94 o 
  -7  -4   9       28.07       30.10      3.32 o 
  -6  -4   9       13.74       16.69      1.43 o 
  -5  -4   9       93.75       95.77      4.02 o 
  -4  -4   9        9.98       11.19      0.80 o 
  -3  -4   9      247.09      245.57      5.99 o 
  -2  -4   9       71.12       75.32      2.40 o 
  -1  -4   9        0.02        0.61      0.44 o 
   0  -4   9       51.69       54.92      1.93 o 
   1  -4   9       55.78       50.11      1.91 o 
   2  -4   9       13.33       14.37      1.40 o 
   3  -4   9       23.41       28.16      3.83 o 
   4  -4   9       24.42       23.48      3.23 o 
 -11  -3   9       15.72       18.51      2.28 o 
 -10  -3   9       23.53       25.19      2.54 o 
  -9  -3   9        9.49       10.29      1.51 o 
  -8  -3   9       84.80       85.60      5.34 o 
  -7  -3   9       15.10       14.91      2.49 o 
  -6  -3   9        2.27        1.45      1.11 o 
  -5  -3   9      111.31      110.22      4.12 o 
  -4  -3   9        2.74        3.59      0.57 o 
  -3  -3   9      151.46      162.24      4.11 o 
  -2  -3   9       52.90       56.33      2.99 o 
  -1  -3   9      121.93      120.57      3.22 o 
   0  -3   9       51.43       48.80      2.60 o 
   1  -3   9        4.53        3.68      0.82 o 
   2  -3   9        2.51        3.88      1.19 o 
   3  -3   9       13.33       14.93      1.60 o 
 -11  -2   9        3.20        3.82      1.40 o 
 -10  -2   9        3.99        6.03      1.34 o 
  -9  -2   9        8.69        9.34      1.46 o 
  -8  -2   9        6.86        7.24      1.23 o 
  -7  -2   9       49.47       49.77      2.90 o 
  -6  -2   9      329.99      342.07     10.88 o 
  -5  -2   9        0.47        1.62      0.43 o 
  -4  -2   9       99.61       96.47      2.58 o 
  -3  -2   9      140.64      143.24      6.25 o 
  -2  -2   9      201.22      218.49      7.03 o 
  -1  -2   9       88.44       80.66      2.93 o 
   0  -2   9        1.74        0.23      0.67 o 
   1  -2   9       97.91       89.97      3.89 o 
   2  -2   9        9.94       11.39      3.74 o 
   3  -2   9        0.77        0.94      0.95 o 
 -11  -1   9       16.18       16.12      2.08 o 
 -10  -1   9        9.87       10.34      1.55 o 
  -9  -1   9       60.31       53.80      3.17 o 
  -8  -1   9      245.07      243.77      8.59 o 
  -7  -1   9       60.87       58.29      2.72 o 
  -6  -1   9       22.48       25.23      1.53 o 
  -5  -1   9       91.30       89.70      2.43 o 
  -4  -1   9       94.45       88.55      2.36 o 
  -3  -1   9       11.24       10.44      1.32 o 
  -2  -1   9       37.10       48.08      2.73 o 
  -1  -1   9      275.98      259.54      8.32 o 
   0  -1   9       43.80       42.97      2.32 o 
   1  -1   9        0.53        0.31      0.63 o 
   2  -1   9        1.20        0.80      0.94 o 
   3  -1   9       27.57       30.53      3.40 o 
 -11   0   9       26.34       20.07      2.05 o 
 -10   0   9       41.75       44.29      3.26 o 
  -9   0   9        8.47       11.72      1.50 o 
  -8   0   9        3.57        5.81      1.08 o 
  -7   0   9       79.51       81.96      3.64 o 
  -6   0   9      107.35       99.84      3.15 o 
  -5   0   9       36.07       33.81      1.59 o 
  -4   0   9        0.23        2.95      1.26 o 
  -3   0   9      121.37      116.17      3.05 o 
  -2   0   9      176.99      176.80     10.29 o 
  -1   0   9        0.22        1.11      0.73 o 
   0   0   9       12.73       14.94      1.70 o 
   1   0   9       31.74       29.00      2.12 o 
   2   0   9       28.41       28.87      4.00 o 
 -11   1   9       14.63       16.27      1.86 o 
 -10   1   9        5.70        4.27      1.16 o 
  -9   1   9       12.67       15.99      1.60 o 
  -8   1   9       98.56       95.86      4.28 o 
  -7   1   9        4.44        3.17      1.68 o 
  -6   1   9       96.35       97.92      2.67 o 
  -5   1   9       74.85       69.03      2.26 o 
  -4   1   9       65.49       61.46      3.41 o 
  -3   1   9       44.17       41.34      2.05 o 
  -2   1   9        0.00        0.08      0.53 o 
  -1   1   9       47.23       45.46      2.51 o 
   0   1   9        6.22        8.43      1.26 o 
   1   1   9       71.04       69.12      3.99 o 
   2   1   9       45.64       49.07      3.71 o 
 -11   2   9        3.64        6.21      1.40 o 
 -10   2   9       24.49       19.80      2.30 o 
  -9   2   9       19.48       17.72      1.56 o 
  -8   2   9        0.11        2.48      1.87 o 
  -7   2   9        6.78       10.62      1.26 o 
  -6   2   9        0.29        0.72      0.40 o 
  -5   2   9        4.16        5.95      0.91 o 
  -4   2   9        0.02       -0.06      0.52 o 
  -3   2   9       15.09       15.50      1.60 o 
  -2   2   9       61.60       63.32      3.23 o 
  -1   2   9       17.28       19.71      1.83 o 
   0   2   9       18.81       23.29      2.11 o 
   1   2   9        0.99        3.39      2.15 o 
 -10   3   9        0.56        0.21      0.66 o 
  -9   3   9        4.64        4.37      2.06 o 
  -8   3   9       27.98       30.54      2.23 o 
  -7   3   9       66.29       63.81      4.81 o 
  -6   3   9        0.75        1.82      1.17 o 
  -5   3   9       73.92       72.21      3.62 o 
  -4   3   9        0.67        0.27      0.55 o 
  -3   3   9        6.40        8.31      2.36 o 
  -2   3   9        0.75        0.63      0.75 o 
  -1   3   9       12.33       13.81      1.68 o 
   0   3   9       11.70       10.47      1.80 o 
 -10   4   9        3.82        6.94      1.36 o 
  -9   4   9        6.36        7.42      1.96 o 
  -8   4   9       12.96       12.10      2.04 o 
  -7   4   9       69.62       71.86      5.23 o 
  -6   4   9       59.94       53.46      2.67 o 
  -5   4   9        0.13       -0.49      0.70 o 
  -4   4   9        3.31        2.82      0.98 o 
  -3   4   9        0.84        0.95      0.74 o 
  -2   4   9        1.49        0.35      0.70 o 
  -1   4   9       17.81       18.71      2.27 o 
  -9   5   9        0.01       -0.64      1.19 o 
  -8   5   9       54.77       52.11      4.42 o 
  -7   5   9       16.09       14.63      2.47 o 
  -6   5   9        0.91        0.82      1.00 o 
  -5   5   9       26.56       27.54      2.87 o 
  -4   5   9       23.62       23.05      2.01 o 
  -3   5   9       18.83       17.67      2.30 o 
  -6   6   9       40.46       37.99      3.15 o 
  -3 -11  10        7.24        7.49      2.08 o 
  -2 -11  10       54.57       57.73      4.98 o 
  -1 -11  10       18.87       17.97      2.53 o 
   0 -11  10        2.73        7.31      1.96 o 
  -5 -10  10        1.67        1.57      1.49 o 
  -4 -10  10       34.04       39.35      4.04 o 
  -3 -10  10       22.32       23.82      2.93 o 
  -2 -10  10        2.49        4.85      1.19 o 
  -1 -10  10       12.69       10.56      1.47 o 
   0 -10  10       12.95       10.92      1.65 o 
   1 -10  10        6.11        9.27      1.53 o 
  -6  -9  10        3.74        4.55      1.21 o 
  -5  -9  10       19.54       21.89      2.62 o 
  -4  -9  10       16.51       20.08      2.81 o 
  -3  -9  10        0.06        1.53      1.66 o 
  -2  -9  10        0.39       -0.29      0.75 o 
  -1  -9  10       36.47       37.20      2.43 o 
   0  -9  10       56.36       65.81      3.65 o 
   1  -9  10        9.49       12.15      1.92 o 
   2  -9  10       14.25       17.27      2.05 o 
  -7  -8  10       25.28       24.15      2.27 o 
  -6  -8  10       47.17       42.98      2.98 o 
  -5  -8  10        5.37        3.12      1.05 o 
  -4  -8  10       23.55       24.39      1.94 o 
  -3  -8  10       28.10       30.03      1.47 o 
  -2  -8  10       56.90       57.89      2.90 o 
  -1  -8  10        2.42        5.06      1.51 o 
   0  -8  10       28.26       30.49      2.30 o 
   1  -8  10        5.99        7.65      1.38 o 
   2  -8  10        0.04        0.16      0.83 o 
  -8  -7  10       40.71       37.71      5.81 o 
  -7  -7  10       39.62       39.64      2.53 o 
  -6  -7  10        3.84        8.14      4.93 o 
  -5  -7  10       37.84       46.73      2.67 o 
  -4  -7  10        3.15        5.67      1.13 o 
  -3  -7  10        9.24        6.47      1.06 o 
  -2  -7  10       10.64       10.45      0.99 o 
  -1  -7  10       79.34       75.86      3.38 o 
   0  -7  10      142.75      150.36      6.31 o 
   1  -7  10        2.79        1.28      0.98 o 
   2  -7  10       53.65       61.22      3.44 o 
   3  -7  10       10.42       11.10      2.47 o 
  -9  -6  10       11.28       12.72      1.77 o 
  -8  -6  10       11.68       12.72      1.73 o 
  -7  -6  10       90.38       88.72      7.85 o 
  -6  -6  10      100.11      110.04      5.23 o 
  -5  -6  10        0.62       -0.01      0.85 o 
  -4  -6  10       48.51       50.77      2.51 o 
  -3  -6  10       64.32       65.49      2.21 o 
  -2  -6  10       62.79       61.88      2.39 o 
  -1  -6  10       26.82       24.63      1.49 o 
   0  -6  10      110.35      103.66      3.24 o 
   1  -6  10      104.02      105.88      4.62 o 
   2  -6  10        0.36       -1.32      1.32 o 
   3  -6  10        3.22        3.10      1.66 o 
  -9  -5  10        8.15       10.12      1.58 o 
  -8  -5  10        3.49        5.68      1.25 o 
  -7  -5  10        4.56        7.62      3.47 o 
  -6  -5  10       12.04       14.04      1.53 o 
  -5  -5  10      144.63      153.40     11.81 o 
  -4  -5  10      275.88      253.68     13.52 o 
  -3  -5  10       38.23       38.43      1.72 o 
  -2  -5  10       44.95       43.31      2.14 o 
  -1  -5  10        3.11        3.73      0.83 o 
   0  -5  10        0.67        1.66      0.50 o 
   1  -5  10        0.66        2.39      1.42 o 
   2  -5  10       16.37       14.80      2.13 o 
   3  -5  10       53.78       47.09      4.13 o 
 -10  -4  10       16.59       21.64      2.10 o 
  -9  -4  10        3.20        2.12      1.11 o 
  -8  -4  10        7.10        7.86      1.64 o 
  -7  -4  10        2.42        3.28      1.30 o 
  -6  -4  10      202.33      208.93      7.59 o 
  -5  -4  10        2.76        6.41      1.26 o 
  -4  -4  10      249.05      239.94      7.90 o 
  -3  -4  10       40.09       41.51      1.59 o 
  -2  -4  10       57.80       57.23      2.16 o 
  -1  -4  10        7.23        6.31      0.75 o 
   0  -4  10        2.61        4.82      0.68 o 
   1  -4  10       34.81       37.57      3.34 o 
   2  -4  10        7.34        9.10      2.13 o 
   3  -4  10        1.04       -0.47      1.28 o 
 -10  -3  10        0.00        0.73      1.74 o 
  -9  -3  10        1.85        5.30      4.49 o 
  -8  -3  10       28.15       29.16      2.29 o 
  -7  -3  10        8.08        9.03      1.25 o 
  -6  -3  10       96.68       93.38      3.79 o 
  -5  -3  10        3.73        6.07      2.45 o 
  -4  -3  10       63.35       65.27      2.29 o 
  -3  -3  10       99.70      101.37      3.05 o 
  -2  -3  10       19.12       21.25      1.31 o 
  -1  -3  10       13.74       16.28      1.59 o 
   0  -3  10       43.50       45.46      2.77 o 
   1  -3  10        0.10        0.81      0.75 o 
   2  -3  10        0.19        1.69      1.02 o 
 -10  -2  10       29.47       34.33      3.10 o 
  -9  -2  10       97.03       95.38      5.10 o 
  -8  -2  10        0.27        1.14      0.90 o 
  -7  -2  10        6.03        5.62      1.01 o 
  -6  -2  10       61.06       63.98      2.85 o 
  -5  -2  10      128.05      123.48      3.38 o 
  -4  -2  10       31.96       33.19      1.47 o 
  -3  -2  10        5.93        6.90      0.81 o 
  -2  -2  10      237.34      236.56      6.32 o 
  -1  -2  10       59.57       61.60      3.12 o 
   0  -2  10        6.03        7.14      1.23 o 
   1  -2  10       21.46       27.04      2.44 o 
   2  -2  10        3.79        5.13      1.40 o 
 -11  -1  10       47.27       53.14      4.18 o 
 -10  -1  10        5.70        6.61      1.44 o 
  -9  -1  10        4.55        5.45      1.16 o 
  -8  -1  10       16.60       18.53      1.97 o 
  -7  -1  10       87.01       85.94      5.19 o 
  -6  -1  10       13.13       13.98      1.42 o 
  -5  -1  10       17.47       17.68      1.27 o 
  -4  -1  10      100.15       91.57      2.80 o 
  -3  -1  10       87.91       88.23      2.64 o 
  -2  -1  10        8.80       10.43      1.28 o 
  -1  -1  10        0.16        0.66      1.96 o 
   0  -1  10       49.61       54.81      3.45 o 
   1  -1  10       14.07       14.73      1.69 o 
 -11   0  10        3.94        3.31      1.45 o 
 -10   0  10        0.02        0.98      1.15 o 
  -9   0  10       12.32       16.24      3.74 o 
  -8   0  10       91.27       84.36      3.98 o 
  -7   0  10        2.68        5.77      1.07 o 
  -6   0  10      311.58      297.11      9.47 o 
  -5   0  10      186.63      185.21      4.96 o 
  -4   0  10        4.72        9.39      1.70 o 
  -3   0  10       68.83       67.64      3.41 o 
  -2   0  10        0.25        1.62      0.82 o 
  -1   0  10       59.77       56.55      3.22 o 
   0   0  10        1.45        4.71      2.96 o 
   1   0  10       64.27       65.58      4.49 o 
 -10   1  10       31.85       29.55      3.13 o 
  -9   1  10       54.10       47.69      3.40 o 
  -8   1  10        7.59       11.38      1.41 o 
  -7   1  10       64.39       61.65      3.09 o 
  -6   1  10        9.11        9.27      1.16 o 
  -5   1  10       18.00       18.04      3.00 o 
  -4   1  10        1.02        3.63      1.11 o 
  -3   1  10       47.08       49.99      3.06 o 
  -2   1  10       40.91       43.76      2.69 o 
  -1   1  10        0.05       -0.51      1.23 o 
   0   1  10        0.76       -0.90      0.90 o 
 -10   2  10        0.23        0.66      0.83 o 
  -9   2  10        8.92       10.94      1.55 o 
  -8   2  10       30.49       29.48      2.32 o 
  -7   2  10       37.20       33.81      2.72 o 
  -6   2  10        0.19        0.04      0.60 o 
  -5   2  10       61.92       63.65      2.97 o 
  -4   2  10       36.72       41.64      2.55 o 
  -3   2  10        1.45        1.82      0.82 o 
  -2   2  10        3.64        4.68      1.08 o 
  -1   2  10       16.58       17.27      1.97 o 
 -10   3  10        1.17        0.72      0.86 o 
  -9   3  10       11.22       11.88      1.87 o 
  -8   3  10        5.54        6.15      1.09 o 
  -7   3  10       35.20       36.54      3.57 o 
  -6   3  10       69.56       72.66      3.41 o 
  -5   3  10        5.30        6.25      1.19 o 
  -4   3  10        0.28        0.05      0.61 o 
  -3   3  10        0.51        0.69      0.74 o 
  -2   3  10       25.21       26.14      2.39 o 
  -9   4  10        0.39        0.85      1.49 o 
  -8   4  10       33.39       38.67      4.59 o 
  -7   4  10       48.77       46.03      4.30 o 
  -6   4  10        1.87        0.85      1.40 o 
  -5   4  10       25.38       28.88      4.23 o 
  -4   4  10       88.81       89.20      4.65 o 
  -4 -10  11        0.02        3.27      2.13 o 
  -3 -10  11        0.00        0.85      1.62 o 
  -2 -10  11        2.25        6.42      1.91 o 
  -1 -10  11       17.68       19.21      2.33 o 
  -6  -9  11        9.41       15.99      2.76 o 
  -5  -9  11        0.09        1.62      1.79 o 
  -4  -9  11       19.07       19.78      3.53 o 
  -3  -9  11       36.81       39.60      4.04 o 
  -2  -9  11        8.58        8.77      1.70 o 
  -1  -9  11        5.99        7.15      1.45 o 
   0  -9  11        3.06        6.41      1.28 o 
  -7  -8  11       40.88       43.71      3.09 o 
  -6  -8  11        1.71        1.88      0.88 o 
  -5  -8  11       36.49       37.83      2.77 o 
  -4  -8  11        0.47        0.13      0.68 o 
  -3  -8  11       17.14       17.23      2.55 o 
  -2  -8  11        3.13        4.19      1.06 o 
  -1  -8  11       32.31       34.95      2.61 o 
   0  -8  11       62.90       63.47      4.59 o 
   1  -8  11        0.13        1.16      1.21 o 
  -8  -7  11        1.17        1.61      1.07 o 
  -7  -7  11       81.17       72.71      4.23 o 
  -6  -7  11       56.36       62.81      3.55 o 
  -5  -7  11        3.23        4.87      1.15 o 
  -4  -7  11        6.94        7.37      1.07 o 
  -3  -7  11       12.50       12.34      1.13 o 
  -2  -7  11       22.61       18.62      1.76 o 
  -1  -7  11        2.83        3.54      1.72 o 
   0  -7  11       30.39       25.09      2.04 o 
   1  -7  11        9.02        7.44      2.38 o 
  -8  -6  11        0.15       -0.05      0.71 o 
  -7  -6  11       15.28       13.49      2.91 o 
  -6  -6  11        8.16       12.41      4.49 o 
  -5  -6  11       13.96       15.63      3.23 o 
  -4  -6  11       14.87       18.16      1.53 o 
  -3  -6  11        0.54        1.21      1.71 o 
  -2  -6  11       11.05       10.48      1.03 o 
  -1  -6  11        0.64        0.76      0.52 o 
   0  -6  11        0.07       -0.12      1.21 o 
   1  -6  11        5.41        5.23      1.79 o 
  -9  -5  11        0.06        0.09      1.81 o 
  -8  -5  11        1.49        1.82      1.14 o 
  -7  -5  11        0.04       -0.15      0.68 o 
  -6  -5  11        0.20        0.81      0.84 o 
  -5  -5  11        0.07       -0.75      0.75 o 
  -4  -5  11       22.03       19.56      2.99 o 
  -3  -5  11       74.74       73.72      2.68 o 
  -2  -5  11       32.01       30.42      1.49 o 
  -1  -5  11        6.61        5.37      0.81 o 
   0  -5  11       32.63       37.19      2.34 o 
   1  -5  11        6.30        5.91      1.57 o 
  -9  -4  11        5.17        5.45      1.38 o 
  -8  -4  11        3.72        5.23      1.15 o 
  -7  -4  11        0.08        0.34      1.53 o 
  -6  -4  11        0.01        1.39      0.87 o 
  -5  -4  11       49.07       48.72      4.30 o 
  -4  -4  11        3.50        3.99      0.66 o 
  -3  -4  11        6.71        7.15      0.89 o 
  -2  -4  11        6.45       11.47      1.14 o 
  -1  -4  11       29.55       32.30      3.51 o 
   0  -4  11        0.91        1.53      0.83 o 
   1  -4  11        4.06        6.00      1.87 o 
 -10  -3  11        1.90        1.87      1.16 o 
  -9  -3  11        7.32        5.40      3.79 o 
  -8  -3  11       24.84       23.13      2.04 o 
  -7  -3  11       77.58       72.09      3.52 o 
  -6  -3  11      106.27      100.34      4.47 o 
  -5  -3  11        0.02        1.08      0.84 o 
  -4  -3  11        3.37        3.50      0.68 o 
  -3  -3  11       26.21       27.76      1.51 o 
  -2  -3  11       68.60       63.72      3.14 o 
  -1  -3  11       39.67       32.03      2.48 o 
   0  -3  11       15.11       19.69      2.08 o 
   1  -3  11       26.92       29.81      2.70 o 
 -10  -2  11        2.76        3.57      1.26 o 
  -9  -2  11       21.76       22.19      2.11 o 
  -8  -2  11      168.39      162.25      6.68 o 
  -7  -2  11       13.16       11.78      3.27 o 
  -6  -2  11       29.00       32.74      2.25 o 
  -5  -2  11       76.82       75.66      3.60 o 
  -4  -2  11       22.58       21.34      1.33 o 
  -3  -2  11       15.44       14.53      1.55 o 
  -2  -2  11        0.00        0.82      0.77 o 
  -1  -2  11       67.16       62.41      3.55 o 
   0  -2  11       52.45       54.72      3.42 o 
 -10  -1  11       20.58       25.67      2.44 o 
  -9  -1  11        0.05        0.36      1.32 o 
  -8  -1  11        0.77        3.25      1.89 o 
  -7  -1  11       68.00       74.62      3.74 o 
  -6  -1  11      231.51      225.53      8.51 o 
  -5  -1  11       57.28       53.40      3.00 o 
  -4  -1  11        1.02       -0.13      0.59 o 
  -3  -1  11       15.35       13.46      1.48 o 
  -2  -1  11       12.21       13.56      1.59 o 
  -1  -1  11       21.62       25.20      2.45 o 
   0  -1  11       22.67       28.24      6.93 o 
 -10   0  11        0.61        0.54      0.84 o 
  -9   0  11        1.41        3.78      1.87 o 
  -8   0  11       45.49       44.97      2.92 o 
  -7   0  11       39.97       39.31      2.29 o 
  -6   0  11        6.32        5.45      1.17 o 
  -5   0  11      107.75      105.76      4.44 o 
  -4   0  11       45.18       42.03      2.64 o 
  -3   0  11        4.26        6.12      1.16 o 
  -2   0  11        0.31        0.81      0.74 o 
  -1   0  11       22.66       26.78      2.68 o 
 -10   1  11        9.22        8.88      2.59 o 
  -9   1  11        3.23        2.98      1.19 o 
  -8   1  11        4.32        8.22      1.49 o 
  -7   1  11        0.03        1.06      0.88 o 
  -6   1  11       36.12       36.54      4.13 o 
  -5   1  11       13.80       17.40      2.32 o 
  -4   1  11        2.17        2.35      1.53 o 
  -3   1  11        5.15        9.14      1.56 o 
  -2   1  11       14.16       16.82      1.87 o 
  -9   2  11        0.10        6.59      2.30 o 
  -8   2  11       29.92       29.22      4.13 o 
  -7   2  11       60.45       61.94      6.00 o 
  -6   2  11       17.46       17.82      2.68 o 
  -5   2  11        0.29        1.21      0.83 o 
  -4   2  11        2.36        2.61      1.01 o 
  -3   2  11        0.14        1.80      0.91 o 
  -7   3  11        1.35       -0.09      1.28 o 
  -6   3  11        5.93       10.04      2.21 o 
  -5   3  11       12.74       15.35      2.47 o 
  -4  -9  12        0.03       -0.94      1.66 o 
  -3  -9  12       27.27       22.37      3.28 o 
  -6  -8  12       17.17       20.84      3.10 o 
  -5  -8  12        4.96        3.06      2.08 o 
  -4  -8  12       65.68       73.94      6.21 o 
  -3  -8  12       13.39       19.69      3.44 o 
  -2  -8  12        2.88        1.57      1.53 o 
  -1  -8  12        5.47        4.40      1.43 o 
  -7  -7  12       27.22       24.46      3.64 o 
  -6  -7  12       62.05       62.46      3.70 o 
  -5  -7  12       34.63       36.56      2.65 o 
  -4  -7  12        0.17       -0.44      0.87 o 
  -3  -7  12        0.06        0.98      1.15 o 
  -2  -7  12        9.89       10.16      1.43 o 
  -1  -7  12        2.69        6.45      2.15 o 
  -8  -6  12        0.30        1.97      1.89 o 
  -7  -6  12        1.82        0.74      1.06 o 
  -6  -6  12        1.09        0.83      1.23 o 
  -5  -6  12       14.99       16.45      3.19 o 
  -4  -6  12       19.43       17.44      1.72 o 
  -3  -6  12       24.33       27.33      3.98 o 
  -2  -6  12        1.14        2.70      0.90 o 
  -1  -6  12        7.47        4.42      1.96 o 
  -8  -5  12       13.79       16.58      1.91 o 
  -7  -5  12        2.68        3.00      1.81 o 
  -6  -5  12       46.84       44.94      3.17 o 
  -5  -5  12        1.60        2.21      0.90 o 
  -4  -5  12        1.91        0.34      0.70 o 
  -3  -5  12        2.10        2.21      1.14 o 
  -2  -5  12        3.37        3.98      1.04 o 
  -1  -5  12        4.06        5.87      1.79 o 
  -9  -4  12        7.97        9.68      1.66 o 
  -8  -4  12        1.93        1.86      1.08 o 
  -7  -4  12        7.74        7.88      1.32 o 
  -6  -4  12        4.69        5.96      1.23 o 
  -5  -4  12        0.79        1.55      0.83 o 
  -4  -4  12        0.03        0.73      0.73 o 
  -3  -4  12        0.01        0.31      0.74 o 
  -2  -4  12       34.14       39.00      2.73 o 
  -1  -4  12        1.96        0.87      0.84 o 
  -9  -3  12        6.80        6.05      1.42 o 
  -8  -3  12        7.74        8.68      1.53 o 
  -7  -3  12       12.92       11.87      1.77 o 
  -6  -3  12       34.39       35.72      2.54 o 
  -5  -3  12       45.96       40.70      2.60 o 
  -4  -3  12       24.30       23.37      1.89 o 
  -3  -3  12        0.57        0.13      0.60 o 
  -2  -3  12       17.47       14.35      2.02 o 
  -1  -3  12       39.87       42.43      2.99 o 
  -9  -2  12        0.05        0.94      0.92 o 
  -8  -2  12        0.01       -0.34      0.81 o 
  -7  -2  12       42.92       42.73      2.84 o 
  -6  -2  12      105.97      106.48      5.60 o 
  -5  -2  12       17.11       13.61      2.25 o 
  -4  -2  12       20.85       18.11      1.65 o 
  -3  -2  12        7.65        9.26      2.25 o 
  -2  -2  12        1.03        3.18      2.40 o 
  -9  -1  12        2.77        5.44      1.23 o 
  -8  -1  12       32.60       31.10      2.47 o 
  -7  -1  12       13.81       13.36      1.64 o 
  -6  -1  12       58.26       51.39      5.28 o 
  -5  -1  12       83.53       84.25      6.00 o 
  -4  -1  12       25.57       28.69      2.25 o 
  -3  -1  12        4.43        2.23      1.08 o 
  -2  -1  12        0.22        0.66      0.90 o 
  -8   0  12        1.11        1.19      1.28 o 
  -7   0  12        7.62        8.00      2.38 o 
  -6   0  12        1.07        2.13      1.36 o 
  -5   0  12       16.55       19.65      2.72 o 
  -4   0  12        1.24        1.22      0.89 o 
  -3   0  12        5.26        6.36      1.28 o 
  -7   1  12       73.42       69.86      6.68 o 
  -6   1  12       21.12       26.63      3.87 o 
  -5   1  12        0.73        0.21      1.28 o 
  -6  -6  13       54.46       58.48      3.87 o 
  -5  -6  13        1.59        0.53      0.87 o 
  -4  -6  13        9.12        5.70      1.83 o 
  -6  -5  13        2.25        2.41      1.08 o 
  -5  -5  13        0.57        0.75      0.78 o 
  -4  -5  13        5.75        5.87      1.91 o 
  -7  -4  13        2.03        0.79      0.86 o 
  -6  -4  13       39.65       42.83      3.79 o 
  -5  -4  13       51.29       53.60      4.38 o 
  -4  -4  13        1.84        1.19      1.15 o 
  -3  -4  13       17.29       20.63      3.15 o 
  -7  -3  13       42.04       41.27      2.99 o 
  -6  -3  13        8.39        8.04      2.38 o 
  -5  -3  13        7.03        7.40      2.30 o 
  -4  -3  13       13.25       16.80      2.93 o 
  -7  -2  13       17.84       20.16      3.57 o 
  -6  -2  13       60.77       56.33      5.83 o 
  -5  -2  13       38.93       40.24      4.64 o 
                                                 
